# Supplementary material for: Identifying factors that influence electric vehicle charging station performance in expanding networks
Source: PLoS One. 2024 Apr 26;19(4):e0302132. doi: 10.1371/journal.pone.0302132 (PMC11051612; doi:10.1371/journal.pone.0302132)
Supplement: S1 Data — It contains information about the charging station performance and the explanatory variables that are used. Data can be used to recreate the model. (XLSX) [file pone.0302132.s001.xlsx]

## Sheet: data-2023-11-07
Location_skey	kWh	Sessions	Users	Connection Time	Average score	Sessions pred	Stations predict	kWh Pred	Users Pred	Connection Time Pred	Share of sessions not at favourite charging station	Paid parking	Income level	Year Installed	Houses per squared km	Houses per squared km2	Restaurant	Pubs	Shops	Public
23	0.134188	0.166813	0.308675	0.0353642	0.16126	21.3333	2	215.864	2.33333	185.051	0.199524	1	29	2015	59,25	6,9140625	1	0	26	3
32	0.957898	0.940978	0.455448	0.987324	0.835412	14	1	102.574	2.5	226.627	0.465668	1	22,8	2014	70,9925373134328	11,9962686567164	14	1	17	13
36	1.60466	1.38644	1.30779	1.17653	1.36886	30.125	2	222.497	6.375	322.439	0.0993484	0	31,2	2014	71,4	11,7142857142857	2	0	8	6
57	0.371456	0.484369	0.70358	0.296746	0.464038	12.5	1	29.5422	1	291.763	0.0338889	0	28,7	2015	34,5308056872038	3,74407582938389	0	0	6	0
59	2.03291	1.81735	2.17869	1.31889	1.83696	41.4722	9	337.357	15.4167	257.468	0.422394	1	52	2015	12,4714285714286	12,4285714285714	48	0	11	9
65	1.23083	1.3292	0.859242	1.43254	1.21295	21	4	125.745	3.125	251.991	0.143136	0	38,3	2014	20,3095238095238	3,63095238095238	1	0	7	2
68	0.597683	0.553677	0.762071	0.570888	0.62108	10.8333	2	144.509	3.66667	115.887	0.563399	0	39,4	2015	20,4289772727273	3,62215909090909	0	0	6	6
72	1.03535	1.17745	1.22699	1.22734	1.16678	65.2857	14	441.84	26.6667	640.938	0.494592	1	93,9	2016	35,1	22	15	3	66	16
74	0.838791	0.740065	0.714124	0.778228	0.767802	14.3333	1	106.431	2	96.0408	0.588889	0	40,1	2014	21,1288209606987	4,29039301310044	5	0	26	4
85	0.69386	0.857838	0.772562	0.37186	0.67403	12.0833	3	97.6958	4	123.681	0.181071	0	NA	2015	NA	NA	0	0	18	4
90	0.760924	0.878739	0.662027	0.600374	0.725516	48.5	3	308.888	2.58333	518.85	0.0453098	0	25	2015	32,8389261744966	2,95302013422819	0	0	0	0
95	1.48629	1.26956	1.69883	1.33364	1.44708	73.5455	11	746.192	33.303	597.358	0.569405	1	81	2015	90,4375	68,125	78	23	367	5
103	1.30923	0.926597	0.835693	0.862714	0.98356	18.5	1	162.358	2.5	189.117	0.0695238	0	35,2	2014	73,4285714285714	11,6666666666667	2	0	15	12
104	0.867741	0.79704	0.827257	1.15836	0.912599	53.3333	7	500.578	18.6667	634.897	0.38021	1	28,7	2014	134	13,125	2	1	19	7
108	0.841136	1.34547	1.82187	1.32715	1.33391	29.375	4	176.58	9	261.502	0.253741	0	NA	2014	NA	NA	37	13	65	5
135	1.59865	2.21899	1.15408	1.72768	1.67485	16	1	138.934	15	66.4917	0.833333	1	38,3	2014	34,0609756097561	6,85975609756098	3	2	12	9
142	0.612106	0.99053	1.07456	1.18358	0.965194	59.8	5	453.797	25.9333	517.214	0.459728	1	32,7	2014	46	10,7894736842105	13	5	26	16
155	0.744227	0.5409	0.988196	0.853506	0.781707	7.41667	3	29.6333	4.16667	13.8103	0.865179	1	30,1	2014	84,8666666666667	16	2	1	26	15
158	0.452466	0.564783	0.780645	0.218172	0.504017	12	1	56.8335	2.75	363.095	0.121491	1	19,1	2015	73,2978723404255	8,19148936170213	3	1	18	7
162	1.30194	1.53649	1.76623	1.91092	1.6289	44.3333	6	340.819	9.83333	475.941	0.233712	0	NA	2015	NA	NA	19	1	77	10
169	1.51107	1.16474	1.24473	1.0902	1.25269	54.0833	3	360.28	33.75	397.075	0.48092	1	29,7	2015	149,75	29,1666666666667	21	4	53	6
172	1.61373	1.97572	2.74463	1.87329	2.05184	15	1	99.8795	8.5	85.2919	0.601912	1	48,2	2015	40,3333333333333	16,6666666666667	12	5	43	3
182	0.985359	0.775402	0.773847	0.736351	0.81774	6	1	26.7003	1	86.4342	0.647059	0	32,5	2015	28,2368421052632	2,59868421052632	9	0	15	6
201	1.27107	1.62813	1.93979	1.6819	1.63022	27.5	2	191.546	3.625	328.816	0.247797	1	38,3	2014	34,0609756097561	6,85975609756098	12	5	23	4
209	1.34701	1.14291	0.915268	0.495525	0.975178	27.6667	2	188.585	5.83333	320.932	0.55913	0	28,1	2015	38,828125	5	5	0	19	6
227	0.93147	0.941806	0.840252	1.43515	1.03717	33	1	272.454	6.66667	308.758	1	1	30,1	2015	66,4166666666667	10,4166666666667	2	0	5	5
228	1.68159	1.75342	1.40769	1.62859	1.61782	16	2	97.9149	2.33333	166.983	0.0700758	0	40,1	2014	21,1288209606987	4,29039301310044	0	0	0	2
232	1.15135	1.4052	1.32284	1.50174	1.34528	39.4	10	410.965	11.6	481.819	0.483295	1	104,4	2014	36,4666666666667	19,3333333333333	4	0	58	13
238	0.806719	1.13995	1.1757	1.31469	1.10927	48.25	2	504.631	27.375	403.871	0.441537	1	48,7	2017	49,04	19,2	3	0	5	6
250	1.45273	0.466644	0.781535	0.30425	0.751291	19.375	2	143.137	2.25	151.899	0.451854	0	37	2014	24,6343042071197	4,77346278317152	0	0	6	6
255	1.30474	1.41807	0.75932	1.62154	1.27592	19	1	160.73	4.75	248.232	0.183333	0	29,7	2015	11,8830769230769	1,61538461538462	0	0	0	0
263	1.86904	1.60922	2.05715	1.77264	1.82701	39.0833	3	339.507	9.16667	315.99	0.146301	1	64,4	2014	17,3497536945813	5,73891625615764	3	0	0	2
274	1.03307	1.3482	0.436769	1.1	0.979508	18	1	76.263	3	209.731	0.0666667	0	28,8	2014	30,0183486238532	2,93577981651376	0	0	3	4
284	1.1691	0.724635	0.461711	0.53728	0.723183	40.25	1	910.996	6	609.933	0.377338	0	21,1	2015	49,3461538461538	5,96153846153846	0	0	4	7
290	0.4206	0.448311	0.476673	0.294608	0.410048	6.5	1	18.4864	4.5	10.5372	0	0	23,2	2015	32,8611111111111	5,83333333333333	3	0	9	4
316	2.09637	1.74094	1.91149	2.06056	1.95234	39.5833	3	491.806	5.66667	489.242	0.351703	1	64,4	2014	17,3497536945813	5,73891625615764	5	2	45	3
324	1.63053	1.10001	1.5865	0.890518	1.30189	35.6667	1	277.495	8.33333	342.266	0.327337	1	26	2015	70,5698924731183	12,2043010752688	6	3	76	13
334	1.89011	1.16067	1.35677	1.13648	1.38601	14.7083	6	132.332	2.83333	191.671	0.570574	0	NA	2015	NA	NA	11	2	32	8
343	0.313888	0.324701	0.479333	0.200342	0.329566	26.8571	7	183.035	4.19048	315.527	0.293822	1	45,2	2015	40,2450980392157	9,6078431372549	0	0	6	4
344	0.912005	0.278512	0.241234	0.295819	0.431893	49.5	1	500.28	18	274.448	0.306812	0	24,7	2014	71,35	9,75	1	2	11	7
359	1.60432	1.70856	2.51365	1.40221	1.80719	56.625	10	469.266	28.65	443.978	0.664168	1	72,2	2015	65	46,1538461538462	101	28	160	14
360	1.00181	0.991497	1.04799	0.946572	0.996967	16.875	2	95.4558	3	169.796	0.417668	0	29,5	2015	53,8563535911602	4,66850828729282	0	0	2	7
361	1.31075	1.19337	1.56899	1.78355	1.46417	37.4375	4	231.086	15.625	597.926	0.378957	1	46	2014	173,727272727273	60	30	12	40	19
380	0.0737783	0.131417	0.347579	0.0589999	0.152944	58	1	382.761	8.66667	658.395	0.425331	0	20,3	2015	51	4,12698412698413	1	1	17	1
414	1.18947	1.18421	1.66236	1.45793	1.37349	59.0476	7	411.107	27.7619	556.697	0.534044	1	43	2014	148,444444444444	54,4444444444444	48	13	77	4
425	1.79832	1.50795	1.91573	1.07035	1.57309	33.1667	3	247.439	6.08333	237.456	0.0483423	0	32,4	2014	74,68	19,2	3	0	5	5
429	1.37703	1.38696	0.89855	1.76039	1.35573	24.875	4	232.7	3.25	320.745	0.266791	0	63,7	2015	7,67509025270758	1,96750902527076	0	0	0	2
476	0.897597	0.940083	0.723954	1.21417	0.943951	23.5556	3	308.232	6.55556	252.001	0.220708	1	29,4	2015	8,66	3,5	8	7	16	12
483	0.99756	1.04402	0.893096	0.784125	0.9297	21.9375	4	302.891	6.1875	187.462	0.554272	0	38,9	2015	38,0454545454545	10	1	0	13	9
500	0.792887	1.08592	0.881862	1.07725	0.959479	35.0385	13	387.954	10.8462	408.92	0.338777	1	70,8	2015	83,7333333333333	29,6666666666667	6	1	59	19
540	1.13666	1.40892	1.13229	1.88781	1.39142	10.6667	2	161.894	3.83333	135.475	0.691938	0	NA	2015	NA	NA	3	2	11	3
547	0.402743	0.618066	0.602261	0.605409	0.557119	11.5312	8	85.5195	2.5625	145.016	0.3716	1	32,4	2014	77,032967032967	16,9230769230769	14	6	140	5
575	1.02876	1.08023	1.02865	1.48318	1.1552	31.6667	3	181.585	4.22222	257.964	0.645565	0	33	2014	29,9651162790698	3,51744186046512	1	0	10	0
582	0.643901	0.757669	0.538357	0.470845	0.602693	31.3333	1	244.666	3	279.122	0.575038	0	22	2014	58,1629213483146	6,85393258426966	1	0	12	10
584	2.1597	0.668743	0.386303	0.541341	0.939022	26.3333	1	1095.76	4.66667	163.621	0	0	26,1	2015	58,8333333333333	7,5	3	0	9	7
585	1.18431	0.896755	0.955228	1.05987	1.02404	26.1667	4	187.714	3.91667	308.501	0.25908	1	45,2	2015	40,2450980392157	9,6078431372549	0	0	5	5
608	0.992601	1.00149	1.55617	1.04561	1.14897	14.625	2	87.0671	3.375	141.583	0.485968	1	36	2014	47,4433962264151	10,7075471698113	46	2	61	8
611	2.08758	1.70217	2.05261	1.61178	1.86354	46.75	3	333.697	7.25	559.288	0.353845	0	55,3	2015	31,6363636363636	8,52272727272727	17	0	10	7
644	1.49073	1.603	1.4916	1.27683	1.46554	16.4667	5	104.77	3.06667	219.153	0.199526	1	38,8	2015	43,5096153846154	7,74038461538461	2	2	13	6
652	1.68583	0.99171	1.17337	0.531972	1.09572	36.3333	1	1222.33	9.33333	337.737	0.960172	1	24,8	2015	65,4166666666667	8,33333333333333	0	0	21	6
658	1.69196	1.7939	1.70658	1.47743	1.66747	20.5	1	217.256	2.5	247.097	0.536078	0	37	2015	24,6343042071197	4,77346278317152	0	0	0	0
661	0.197386	0.294532	0.457668	0.243016	0.29815	31.3333	1	394.419	5.66667	144.013	0	0	28,8	2014	30,0183486238532	2,93577981651376	0	0	1	2
662	1.33283	1.32899	1.79666	1.14309	1.40039	47.875	8	430.984	20.9062	437.82	0.405009	1	93,9	2014	35,1	22	28	9	52	5
663	1.25087	1.11446	1.38892	0.774445	1.13218	48	5	416.592	16.45	489.073	0.33982	1	109,5	2014	38,5789473684211	36,0526315789474	9	3	20	4
668	2.23077	1.59313	1.68755	1.06445	1.64398	22.3333	1	138.533	1	457.056	0.275783	0	39,4	2015	20,4289772727273	3,62215909090909	4	0	24	4
678	0.932309	0.96505	1.33107	1.23698	1.11635	37.125	8	279.405	11.0312	376.199	0.297678	1	109,5	2015	38,5789473684211	36,0526315789474	14	5	26	15
683	0.883423	0.64512	0.699427	0.828444	0.764103	28.8333	3	391.824	4.75	429.158	0.275235	1	42,4	2014	57,725	16,75	2	0	17	3
684	0.912244	1.4036	2.1007	0.611167	1.25693	39.8333	3	335.1	19	496.798	0.432523	1	37,5	2015	75	11,1538461538462	4	0	12	16
692	1.31529	0.879575	0.947065	0.724473	0.966601	42.0312	8	382.115	17.75	403.284	0.57558	1	93,9	2015	35,1	22	11	2	11	3
703	0.581301	0.461936	0.361718	0.686906	0.522965	8.5	1	47.0015	2.5	21.6971	0.722222	0	29,7	2014	11,8830769230769	1,61538461538462	0	0	0	0
714	1.03409	1.04108	1.50209	1.03962	1.15422	43.2188	8	375.681	16.4375	441.269	0.394939	1	93,9	2014	35,1	22	22	3	59	12
743	2.01939	2.30744	3.07691	2.32979	2.43338	25	4	284.312	10.1667	153.022	0.457337	1	35,2	2014	61,5174129353234	19,9502487562189	83	12	152	15
760	0.685215	0.829543	0.851112	0.992249	0.83953	38.8	5	338.399	25.5	250.534	0.494686	1	41,5	2015	97,0588235294118	36,4705882352941	18	6	90	9
772	1.1758	1.04294	0.855942	1.26622	1.08523	12.125	2	60.2663	3.875	53.5401	0.181384	0	48,2	2014	16,3173076923077	3,99038461538462	0	0	0	1
784	0.830738	0.616157	0.535813	0.57703	0.639934	43	3	957.869	5.16667	345.529	0.381866	0	27,3	2015	38,8979591836735	5,30612244897959	0	0	0	6
790	0.932579	0.984038	0.830005	1.63027	1.09422	124.222	3	776.493	67.3333	679.756	0.945232	1	45,7	2014	23,2777777777778	18,6111111111111	2	3	26	14
804	1.01163	1.20065	0.601808	1.34356	1.03941	29.375	2	262.346	2.875	485.953	0.118297	0	28,8	2015	30,0183486238532	2,93577981651376	3	0	0	2
807	1.43312	0.781843	0.490768	0.769189	0.868731	8.5	1	81.4905	2	91.7083	0.600225	0	35	2014	14,0255102040816	3,26530612244898	0	0	2	0
808	1.21399	1.2611	1.23104	1.92902	1.40879	9.08333	3	65.5833	5	78.5181	0.23304	1	36	2015	47,4433962264151	10,7075471698113	39	2	34	13
816	0.388713	0.313511	0.507063	0.208764	0.354513	37.375	2	255.075	20.25	333.52	0.489594	1	21,3	2015	44,0322580645161	5,96774193548387	5	0	10	10
817	1.80143	1.945	0.969176	1.73194	1.61189	77.6667	1	2228.91	10.6667	883.623	0.294671	0	24,3	2015	55,375	7,375	1	0	6	5
820	1.42155	1.41842	2.96934	0.727739	1.63426	39.0741	9	292.138	12.8148	266.174	0.258363	1	42,5	2015	67,3897058823529	26,1397058823529	64	1	70	6
834	0.846617	1.12582	1.01691	1.34069	1.08251	31.7188	8	274.242	11.9375	404.298	0.551331	1	43,2	2015	145,8	32,5	9	2	23	13
836	0.213592	0.201448	0.20407	0.252561	0.217918	37.375	2	174.106	4.75	303.46	0.0669458	0	27,3	2014	38,8979591836735	5,30612244897959	0	0	3	6
855	0.992699	1.22895	1.67363	1.22012	1.27885	52.8667	5	512.575	18.9333	686.916	0.58412	1	43,6	2015	167,7	50,75	26	10	91	8
891	1.33183	1.25611	1.44535	1.41407	1.36184	43.3333	3	365.49	9.58333	482.829	0.22953	1	40,8	2014	62,8421052631579	16,8421052631579	6	0	39	9
911	1.31357	1.03252	1.32891	1.2284	1.22585	13.875	2	214.747	4.125	172.944	0.132236	0	32,6	2014	16,6818181818182	2,1797520661157	1	1	7	7
925	0.631559	0.596105	0.959582	0.413658	0.650226	15.8333	2	100.665	4	202.431	0.53998	0	NA	2015	NA	NA	2	0	15	9
936	1.43739	1.05214	1.22857	1.37002	1.27203	22.25	4	179.558	7.875	382.81	0.288149	1	41,7	2014	120,772727272727	42,5	20	4	41	28
942	1.0424	0.93239	1.14537	1.76148	1.22041	36.125	8	244.586	15.6562	370.755	0.44485	1	43	2015	148,444444444444	54,4444444444444	41	6	21	14
950	1.02503	1.41569	1.57878	0.475976	1.12387	8.25	1	128.376	2.5	109.662	0.355676	1	22,8	2015	70,9925373134328	11,9962686567164	1	1	232	10
963	1.37394	1.30128	1.1978	1.27563	1.28716	44	5	328.884	20.9333	395.966	0.353604	1	39,4	2014	62,0967741935484	15,9677419354839	4	0	15	5
970	0.332969	0.320185	0.550913	0.494028	0.424524	28	1	228.246	2.66667	425.307	0.0848485	1	24,9	2015	55,1315789473684	13,1578947368421	5	1	7	13
974	2.28678	1.1369	1.12652	1.33196	1.47054	29.75	2	183.624	3	283.49	0.105798	0	40,1	2015	21,1288209606987	4,29039301310044	0	0	0	2
975	1.04072	0.791385	1.02948	0.826954	0.922135	30.6667	4	205.245	7.5	274.226	0.28453	0	62	2015	17,009900990099	4,28217821782178	0	0	0	2
981	0.470225	0.428613	0.517847	0.268498	0.421296	33.1667	3	803.102	13.4167	301.025	0.446269	0	24,3	2015	41,4705882352941	6,54411764705882	5	0	133	9
991	1.56459	1.75788	1.6249	1.66541	1.65319	21.375	2	133.94	1.625	193.26	0.624522	0	31,7	2014	21,3959731543624	4,39597315436242	1	2	2	9
994	1.21852	0.855659	1.15293	0.797948	1.00627	22.4444	3	320.483	3.55556	304.845	0.530562	1	40,1	2014	42,7021276595745	21,7021276595745	2	0	17	6
1000	1.55757	1.21616	1.25605	1.61577	1.41139	23.4667	10	186.941	4.5	261.154	0.255223	1	45,2	2015	40,2450980392157	9,6078431372549	2	0	7	9
1003	0.782243	0.511557	0.859446	0.491404	0.661163	33.3333	4	304.127	5.58333	360.86	0.150403	1	45,2	2014	40,2450980392157	9,6078431372549	28	0	6	8
1021	2.28828	2.09561	3.02409	1.45047	2.21461	50.5625	4	454.731	18.9375	299.392	0.345599	1	52	2014	12,4714285714286	12,4285714285714	61	0	2	0
1029	1.56427	1.13219	1.11444	1.42058	1.30787	26.8929	7	287.772	8.71429	331.885	0.418295	1	70,8	2014	83,7333333333333	29,6666666666667	1	0	16	7
1031	0.79138	1.00021	0.768558	0.942773	0.87573	45.5	2	378.996	23.5	334.527	0.511324	1	43,9	2014	36,0491803278689	6,14754098360656	2	0	7	6
1032	0.840313	0.936538	1.23441	0.698653	0.927479	15.375	2	85.0007	1.25	157.061	0.329969	1	25	2015	89,9042553191489	18,031914893617	3	0	25	5
1039	1.40228	1.56238	1.83801	1.52034	1.58075	61.3611	12	507.537	23.0833	644.888	0.500818	1	65,3	2015	116,6	65,5	58	11	71	0
1042	0.913908	1.22304	1.63711	0.468505	1.06064	4.22222	3	28.7133	1	36.9397	0.654802	1	40,3	2014	48,6113989637306	10,0777202072539	1	3	46	6
1046	1.56627	1.41955	1.59656	1.65576	1.55953	42.8	5	469.794	16.45	461.508	0.570564	1	126,7	2015	59,7272727272727	42,2727272727273	5	1	13	7
1056	0.624074	0.690174	0.635151	0.979731	0.732283	26.05	5	246.168	9.05	426.622	0.386611	1	31,3	2015	112,85	25,25	8	6	54	12
1068	0.917121	0.715671	0.679791	1.1044	0.854245	49	1	405.047	27.3333	589.322	0.503577	1	29,6	2015	89,8333333333333	17,5	1	0	5	7
1080	0.64411	0.885615	0.425851	1.02939	0.746242	33.5	5	491.169	4.8	266.397	0.30833	0	33,4	2015	34,8285714285714	4,71428571428571	0	0	0	4
1089	0.47809	0.473761	0.507744	0.512789	0.493096	17.75	3	196.115	10.5833	157.57	0.473884	1	27,7	2015	119,928571428571	26,0714285714286	10	1	4	4
1104	0.372236	0.47365	1.1613	0.170898	0.544522	21.6562	8	178.965	8.90625	125.468	0.331888	1	25,4	2014	80,0175438596491	18,859649122807	38	8	98	17
1116	0.901792	0.700664	1.22998	0.640556	0.868249	8.5	2	73.3845	3.83333	63.3101	0	1	24,7	2014	83,5049504950495	15,1980198019802	6	3	13	6
1123	1.66216	1.13061	1.0723	1.76027	1.40633	34.5	3	457.686	11.25	425.111	0.328194	1	NA	2015	NA	NA	5	1	1	7
1146	0.976368	0.946837	0.710516	0.936471	0.892548	27.25	1	264.803	2.25	301.301	0.186759	0	32,6	2015	16,6818181818182	2,1797520661157	1	1	4	13
1147	0.967267	0.516741	0.461691	0.474354	0.605013	22.5	3	651.036	5.75	186.94	0.764715	0	26,1	2015	58,8333333333333	7,5	3	0	15	8
1151	2.11361	0.940983	0.574475	0.977167	1.15156	42.8333	2	328.725	4.33333	388.841	0.149915	0	33,9	2015	26,1944444444444	6,80555555555556	0	0	5	4
1160	0.945862	0.589052	0.989288	0.563484	0.771922	33.3333	2	264.515	17	166.42	0.358343	1	35,2	2015	61,5174129353234	19,9502487562189	77	15	222	1
1164	1.36994	1.20948	1.45523	1.78564	1.45507	28.3056	9	187.281	4.22222	306.122	0.400602	0	NA	2015	NA	NA	11	0	75	12
1173	1.001	0.614559	0.996201	0.573309	0.796268	27.5	1	177.891	12.25	96.3495	0.548958	1	40,8	2014	62,8421052631579	16,8421052631579	1	1	2	6
1178	1.47381	1.5879	1.19537	1.71423	1.49283	57.5	1	343.615	8.25	472.862	0.260715	0	46,5	2014	15,2199312714777	3,38487972508591	0	0	0	4
1179	0.446833	0.439179	0.498785	0.250029	0.408707	35.8333	2	295.626	4.83333	409.764	0.125061	0	28,3	2015	27,4532710280374	3,55140186915888	0	0	0	0
1185	0.867043	0.652534	0.607293	0.436307	0.640794	40.25	1	910.996	6	609.933	0.451081	0	21,1	2015	49,3461538461538	5,96153846153846	1	0	5	10
1191	1.12694	1.34469	1.70604	1.51698	1.42366	20.625	6	174.649	4.08333	217.205	0.176545	1	67,6	2015	27,5858208955224	6,58582089552239	4	0	174	7
1193	1.2965	1.29778	1.89263	1.54767	1.50864	78.375	8	570.143	41.9583	477.581	0.616165	1	72,2	2015	65	46,1538461538462	66	11	96	10
1215	0.780111	0.801235	1.29261	0.383268	0.814307	6.5	1	71.668	3.25	64.2847	0.277778	0	35	2015	14,0255102040816	3,26530612244898	2	0	5	3
1224	0.882656	0.727389	0.86891	0.64161	0.780141	33	1	231.632	5	194.132	0.0666667	0	33,8	2014	60,0281690140845	11,3380281690141	2	0	35	8
1228	0.882399	1.188	1.12848	1.50887	1.17694	31.125	8	282.996	10.7812	406.409	0.468037	1	42,8	2015	126,0625	32,1875	6	2	20	14
1231	1.87417	1.77167	2.57007	1.10505	1.83024	35.9167	8	324.984	12.375	212.572	0.30864	1	36,7	2015	54,7704918032787	26,7213114754098	64	5	241	12
1232	1.21092	1.35424	0.859628	1.49126	1.22901	65.6667	1	461.33	10.3333	413.269	0.506464	0	81,6	2015	6,52906976744186	1,3953488372093	0	0	0	2
1233	1.28342	1.38923	1.71493	1.8201	1.55192	22.0476	7	164.291	3.2381	311.266	0.240867	1	32,4	2014	77,032967032967	16,9230769230769	13	5	101	12
1238	1.44506	1.34955	2.15597	1.19561	1.53655	33	1	273.375	7	358.105	0.292184	1	19,1	2014	73,2978723404255	8,19148936170213	3	0	17	7
1240	0.707604	0.677888	0.753916	0.690738	0.707537	16.8333	3	119.601	2.08333	184.027	0.158561	0	46,5	2015	15,2199312714777	3,38487972508591	0	0	0	4
1242	0.368319	0.463662	0.370838	0.413294	0.404028	16.4375	4	89.2445	2.375	145.352	0.2043	1	37,5	2014	81,9506172839506	19,1975308641975	13	5	99	2
1243	0.639947	0.668333	0.755533	0.856918	0.730183	24	2	158.119	2.125	89.6555	0.314518	1	25,4	2014	80,0175438596491	18,859649122807	5	1	22	6
1253	0.849396	0.984997	0.93449	1.58374	1.08816	35	7	337.299	13.6071	383.762	0.445975	1	45,4	2014	96,5	25	5	1	31	14
1273	1.51415	1.10001	1.27652	0.667269	1.13949	20.9	5	192.778	2.9	236.879	0.162617	1	45,2	2014	40,2450980392157	9,6078431372549	0	0	6	5
1274	1.14109	1.2237	1.04484	1.37463	1.19607	36.125	4	287.655	14.8125	437.317	0.348809	1	36,4	2014	126,722222222222	32,2222222222222	12	0	14	12
1281	1.8664	1.5014	1.37367	1.38714	1.53215	33.3125	4	418.317	7.6875	392.116	0.31383	1	NA	2015	NA	NA	0	0	0	8
1284	0.923924	0.966639	1.22457	0.960517	1.01891	52.3333	1	463.958	7.33333	792.128	0.132851	1	33,8	2014	60,0281690140845	11,3380281690141	3	2	37	6
1288	1.4213	1.37979	2.39891	0.960547	1.54014	66.2667	10	471.888	23.1667	453.622	0.466833	1	52	2016	12,4714285714286	12,4285714285714	66	0	8	5
1303	1.77702	1.5023	2.19886	1.12739	1.65139	65.6667	1	616.818	52	474.75	0.434982	1	27,3	2014	60,1363636363636	11,1363636363636	1	0	20	4
1326	1.201	1.29203	1.52099	1.6899	1.42598	33.6	10	259.715	14.2	308.095	0.445634	1	39	2014	127,1	36,5	39	15	105	9
1330	0.879377	1.02675	1.29849	1.29522	1.12496	41.125	4	276.612	19.75	378.798	0.432254	1	28,1	2015	133,947368421053	29,2105263157895	12	4	59	9
1334	0.905685	0.957028	0.801584	1.37721	1.01038	72	1	591.238	7.33333	578.13	0.207204	0	33	2015	29,9651162790698	3,51744186046512	6	0	13	0
1353	1.22676	1.35559	0.775564	1.33616	1.17352	33.3333	1	257.538	5	372.562	0.0424501	0	39,4	2015	20,4289772727273	3,62215909090909	3	0	3	0
1388	1.17987	1.58784	1.30699	2.16142	1.55903	31.5	6	214.093	4.88889	408.529	0.21784	1	40,3	2015	48,6113989637306	10,0777202072539	3	5	87	14
1395	1.51143	1.53954	0.964762	1.86285	1.46964	27.3333	2	508.978	3.33333	254.118	0.0747743	0	39,4	2015	20,4289772727273	3,62215909090909	0	0	0	1
1437	1.24557	1.29236	1.07077	0.683195	1.07298	21.5	1	212.169	4.5	304.438	0.02	0	25,6	2014	24,875	2,30902777777778	0	0	1	6
1449	1.22459	0.463317	0.50745	0.368083	0.64086	41.5833	3	350.597	22.6667	271.273	0.434564	1	45,5	2015	27,4615384615385	3,46153846153846	1	0	3	5
1450	2.0184	1.20824	1.56854	1.16366	1.48971	22	1	59.1957	2.66667	467.656	0.174725	1	34,6	2014	41,8548387096774	9,59677419354839	14	2	2	4
1467	0.91495	0.658046	1.30775	0.199947	0.770172	31.75	1	233.351	5.5	286.059	0.404134	0	47,6	2014	22,0163043478261	4,59239130434783	0	0	1	4
1481	0.412828	0.351023	0.410319	0.332841	0.376753	14.25	1	59.2732	2	41.0491	0.204451	0	28,8	2014	21,8870292887029	1,87238493723849	0	0	0	0
1493	1.33267	1.29129	0.926869	1.28792	1.20969	47.4444	3	378.549	24.6667	282.935	0.515598	1	42,8	2014	57,4782608695652	9,02173913043478	2	0	30	7
1502	1.34795	0.892513	0.847361	1.15871	1.06163	15.875	2	119.503	1.375	279.441	0.0235849	0	24,6	2014	52,8828125	7,4609375	0	0	3	9
1508	1.47724	1.82111	2.93121	1.08013	1.82742	30.1429	7	233.679	12.6786	160.476	0.415343	1	42,5	2014	67,3897058823529	26,1397058823529	42	3	43	14
1509	1.87171	1.32776	2.32541	0.833727	1.58965	61	1	242.067	23.5	202.208	0.320969	1	24,9	2014	55,1315789473684	13,1578947368421	12	4	14	15
1511	0.762089	1.02863	2.28568	0.357462	1.10846	31.25	3	313.51	4.91667	334.043	0.290687	1	47,6	2014	22,0163043478261	4,59239130434783	8	1	32	9
1517	0.679798	0.960148	1.15153	0.678492	0.867492	14.2917	6	88.3358	4.54167	113.914	0.289055	1	45,2	2014	40,2450980392157	9,6078431372549	2	0	43	17
1521	0.969848	1.02016	1.14857	1.15614	1.07368	25.5	1	184.639	5	392.852	0.347784	1	38,3	2014	34,0609756097561	6,85975609756098	3	0	0	11
1557	0.896368	0.974261	0.841812	1.23616	0.987151	40.1667	3	307.205	22.5833	314.892	0.557376	1	34,1	2014	71,2	17,6666666666667	8	2	64	14
1560	0.850894	0.870294	1.16024	0.499425	0.845213	39.25	1	366.127	7.5	515.307	0.0651843	1	28,1	2015	25,5365853658537	3,84146341463415	1	0	0	8
1589	1.07216	1.07917	1.19009	1.39334	1.18369	34.625	4	265.303	14.5	336.642	0.397885	1	29,5	2014	131,083333333333	25,4166666666667	11	4	19	2
1622	0.714554	0.567704	0.931958	0.638776	0.713248	38.25	1	288.802	13.25	191.779	0.301165	1	NA	2014	0,191176470588235	6,32352941176471	0	0	1	3
1627	1.58157	1.61368	2.03815	1.51382	1.68681	12.3333	1	80.0927	7.33333	30.6439	0	1	24,5	2015	76,6279069767442	15,9302325581395	6	14	15	8
1645	0.912365	1.04458	1.12581	0.72804	0.952699	38.4375	4	309.093	15.6875	254.506	0.625271	1	NA	2015	0	4,61538461538461	8	0	6	4
1651	1.31094	1.38866	1.43613	1.27228	1.352	18.25	4	156.494	3.25	246.021	0.369374	0	NA	2014	NA	NA	18	1	96	16
1672	1.30603	0.89617	0.693301	1.30434	1.04996	38.3438	8	355.146	12.1875	473.634	0.259677	1	50,9	2014	74,7647058823529	27,3529411764706	4	2	8	11
1673	1.43869	1.9027	1.46571	1.28592	1.52325	52.5	1	455.663	27.75	437.056	0.723362	1	44,6	2014	33,0142857142857	9,28571428571429	1	0	2	6
1685	1.40212	1.21962	1.38068	1.37728	1.34492	38	8	310.432	15.4062	338.767	0.493853	1	40,3	2015	167,142857142857	40,7142857142857	36	7	81	12
1690	0.900407	0.929083	1.19174	0.718973	0.93505	35.45	5	484.262	16.95	364.583	0.334624	1	29,4	2015	122,285714285714	30	16	3	73	8
1697	1.00682	0.814674	0.330435	1.17267	0.831149	19.0833	3	104.393	1.16667	199.263	0.0357403	0	25	2014	32,8389261744966	2,95302013422819	2	0	10	2
1703	2.11341	1.40027	1.89365	1.41304	1.70509	27.0625	4	153.388	3.4375	423.196	0.22349	1	29,6	2014	81,9264705882353	21,0294117647059	2	1	7	8
1708	2.41182	0.845542	0.72927	0.777602	1.19106	25.3125	4	229.098	13.5	275.397	0.558984	1	28,9	2014	118,5	22,5	13	5	28	8
1718	1.3591	1.59964	2.08558	1.02313	1.51686	38.5	1	465.192	6	408.874	0.298675	0	32,4	2014	37,3414634146341	5,24390243902439	2	0	11	4
1726	1.08337	1.35365	0.822102	2.03669	1.32395	22.125	2	147.819	4.875	187.675	0.0348289	0	29,7	2014	11,8830769230769	1,61538461538462	0	0	0	0
1728	1.26858	1.45531	1.77601	1.17717	1.41927	22	3	135.735	2.25	196.379	0.376351	0	47,6	2014	22,0163043478261	4,59239130434783	0	0	1	7
1740	0.371529	0.32214	0.321387	0.266122	0.320295	35.4444	6	376.411	2.44444	361.907	0.0918508	0	39,4	2015	20,4289772727273	3,62215909090909	0	0	0	4
1761	1.09273	0.781497	1.30232	0.526316	0.925716	2	1	0.037	1	0.0266667	1	1	NA	2014	NA	NA	30	10	95	17
1766	0.941207	1.14119	0.730983	1.03736	0.962686	34.25	1	264.835	2.75	362.119	0.0894694	0	NA	2015	NA	NA	0	0	0	5
1769	0.991233	1.0706	1.20721	1.12665	1.09892	17.5	3	125.755	3.58333	145.071	0.318655	1	NA	2014	NA	NA	15	3	122	4
1776	1.46273	1.55611	1.85577	0.775471	1.41252	46.75	1	278.853	30.25	363.74	0.612813	1	15,3	2015	24,7619047619048	4,04761904761905	0	0	1	3
1777	0.77467	1.27061	1.14658	0.993532	1.04635	14.75	5	96.2337	1.8	178.254	0.0811662	1	NA	2014	NA	NA	4	2	20	6
1786	0.743825	0.868053	0.377827	1.0442	0.758475	19.1667	2	133.965	2	247.354	0.474517	0	39,4	2015	20,4289772727273	3,62215909090909	0	1	1	3
1787	0.99799	0.934395	1.21192	0.458103	0.900601	20.6667	3	143.455	5	144.215	0.0513605	0	NA	2015	NA	NA	0	0	0	0
1809	1.70383	2.14834	1.41225	1.47591	1.68508	12.3333	3	91.9151	4.11111	69.5713	0.274108	0	28,3	2015	27,4532710280374	3,55140186915888	2	0	191	2
1813	0.668998	0.737726	0.774918	0.662343	0.710996	36.9643	7	283.096	13.4286	452.035	0.475798	1	27,9	2015	131,8	25	14	4	24	4
1824	1.66201	1.30587	1.58438	1.70093	1.5633	32.2143	7	354.117	8.28571	420.274	0.510864	1	NA	2015	NA	NA	7	1	3	9
1825	0.879472	1.11075	1.27391	2.24763	1.37794	20.3333	3	169.489	5.11111	180.549	0.61341	0	NA	2015	NA	NA	30	0	2	5
1827	0.82645	0.798381	1.06438	1.2085	0.974429	13.25	2	154.44	5.375	148.505	0.502372	0	NA	2015	NA	NA	0	1	31	5
1834	1.0543	1.05262	1.30864	1.30736	1.18073	69.1111	6	467.13	32.2778	509.878	0.690945	1	40,8	2014	153,947368421053	57,8947368421053	0	0	0	0
1835	1.46705	0.941448	0.421797	1.21574	1.01151	47.3333	1	317.723	3.66667	255.558	0.107559	0	35	2015	14,0255102040816	3,26530612244898	0	0	44	5
1837	1.53045	1.7669	1.7616	1.732	1.69774	15.7	5	126.349	2.35	206.486	0.242575	1	30	2014	108,909090909091	20,6818181818182	1	4	13	4
1840	0.288294	0.357822	0.245021	0.637846	0.382246	50.75	3	357.95	8.83333	464.664	0.245583	0	33,4	2014	34,8285714285714	4,71428571428571	1	0	15	6
1849	0.733876	1.00079	0.848509	1.58332	1.04162	41.6111	9	323.409	13.1389	530.875	0.398685	1	45,4	2015	96,5	25	2	0	33	11
1851	0.250447	0.273977	0.40274	0.266314	0.298369	13	1	102.942	3.75	110.322	0.373878	0	28,7	2015	15,2426035502959	1,80473372781065	2	0	1	5
1884	0.342514	0.398832	0.563843	0.293459	0.399662	26.5	1	221.208	7.5	351.391	0.457895	0	39,7	2014	45,1923076923077	8,84615384615385	2	1	47	8
1903	0.879815	1.1527	0.739781	1.49253	1.06621	19.3333	2	146.996	2.66667	184.914	0.32702	0	25,6	2015	24,875	2,30902777777778	1	0	3	4
1904	0.970489	0.917444	0.782885	0.991622	0.91561	24.75	1	172.015	2.5	293.029	0.154263	0	NA	2014	NA	NA	0	0	1	6
1905	1.10451	1.29721	1.51337	1.32754	1.31066	36.3438	8	318.076	13.5938	415.493	0.503526	1	40,3	2015	167,142857142857	40,7142857142857	34	4	78	12
1908	0.810823	0.900111	0.777691	1.29702	0.946412	25.5	5	256.985	12.95	278.085	0.278833	1	40	2015	122,6875	32,1875	0	0	0	0
1913	0.733153	1.06768	1.07899	1.21268	1.02313	35	4	280.345	20.5625	276.216	0.353815	1	30,2	2015	118,294117647059	24,4117647058824	22	11	128	21
1915	0.81309	0.978729	0.38585	1.23077	0.85211	30.1667	6	560.086	3.95833	238.563	0.31664	0	33,4	2015	34,8285714285714	4,71428571428571	0	0	0	3
1916	0.689203	0.628127	0.754993	0.679169	0.687873	41.6111	6	348.342	20.9444	328.799	0.583957	1	56,1	2015	31,6470588235294	12,3529411764706	14	3	93	9
1933	0.791703	0.697266	0.855353	0.663607	0.751982	5.25	1	33.5226	1	68.9172	0.326389	1	50,2	2014	62,0769230769231	15,6153846153846	4	3	20	5
1942	2.66278	2.54182	2.14108	2.58576	2.48286	19.0833	3	140.963	2.91667	222.459	0.184976	1	67,6	2014	27,5858208955224	6,58582089552239	0	0	5	5
1962	1.63722	0.893453	0.904329	1.08752	1.13063	28.5357	7	215.967	5.64286	330.156	0.456905	1	19,1	2016	85,1027397260274	10,8219178082192	11	1	12	6
1962	1.63722	0.893453	0.904329	1.08752	1.13063	28.5357	7	215.967	5.64286	330.156	0.456905	1	42	2016	53,3870967741936	13,8709677419355	11	1	12	6
1984	0.496462	0.384592	0.523572	0.369473	0.443525	13.5	2	386.028	3	108.463	0.469117	0	22,5	2015	49,7857142857143	10,1785714285714	6	0	29	4
1985	0.709784	0.658968	0.358289	0.714592	0.610408	17.3333	3	152.708	1.77778	167.983	0.152941	0	28,3	2015	12,0780911062907	1,97396963123644	0	0	0	0
2006	1.00204	1.22286	1.13294	1.77919	1.28426	18.4167	6	175.373	4.16667	191.831	0.193207	1	38,3	2015	34,0609756097561	6,85975609756098	7	1	10	7
2015	0.840539	1.16213	1.30239	0.650858	0.988978	38.75	4	314.944	11	415.43	0.369184	1	37,5	2015	81,9506172839506	19,1975308641975	17	2	36	18
2028	1.93426	1.76551	2.10423	1.02209	1.70652	78	1	792.299	41.3333	550.089	0.494231	1	32,1	2014	69,1818181818182	23,1818181818182	8	0	10	7
2062	1.19554	1.21621	1.79687	0.637066	1.21142	26.4167	3	193.642	12.0833	134.95	0.426942	0	NA	2015	NA	NA	2	0	56	8
2067	2.10189	1.60285	1.97345	2.09899	1.94429	24.6667	5	158.587	4.73333	252.561	0.246759	1	29,4	2015	78,3823529411765	11,6666666666667	8	2	16	5
2084	0.925325	0.941861	0.791344	0.639464	0.824498	2	1	0.05	1	0.0313889	1	0	NA	2015	0,0732984293193717	2,14659685863874	0	0	0	0
2110	0.850297	0.628072	0.575219	0.697035	0.687656	25.4167	3	178.199	2.5	267.078	0.188543	0	40,1	2015	21,1288209606987	4,29039301310044	0	0	1	2
2111	1.9939	2.01388	1.93903	1.60568	1.88812	30	5	187.079	5.65	232.613	0.174641	0	32,4	2015	74,68	19,2	5	2	8	6
2148	0.349854	0.391512	0.722303	0.233221	0.424222	23.4167	3	148.159	4	403.927	0.354704	1	37,5	2015	81,9506172839506	19,1975308641975	14	2	55	15
2149	1.76632	2.11436	1.46346	2.35764	1.92544	25.375	2	175.19	5.125	242.895	0.0847955	0	40,6	2014	31,9915966386555	9,32773109243698	2	0	3	6
2153	1.43519	1.24241	1.047	1.53228	1.31422	31.85	5	316.199	9.25	341.863	0.228983	1	52,3	2014	104,285714285714	33,9285714285714	5	2	3	6
2154	0.157116	0.176771	0.345002	0.088947	0.191959	27.1667	2	169.064	2.16667	315.303	0.0149813	0	40,1	2015	21,1288209606987	4,29039301310044	0	0	2	2
2161	0.762961	0.690695	0.938259	0.546439	0.734588	26.5	1	231.803	18.5	215.825	0.418304	1	29,9	2014	48,65625	16,25	1	0	2	8
2170	1.16105	1.29469	1.02285	1.48364	1.24056	55.4167	3	431.503	21.5	489.733	0.535464	1	43,2	2014	145,8	32,5	2	1	8	6
2178	0.715035	0.909507	0.730286	0.810748	0.791394	53.6667	1	825.883	19	580.288	0.427717	0	33,5	2014	30,5227272727273	4,65909090909091	1	0	17	12
2180	1.68707	1.10713	0.992498	1.54095	1.33191	19.5417	6	173.309	4.66667	217.801	0.290163	1	73,8	2014	41,9770114942529	11,1494252873563	3	0	15	5
2181	0.617854	0.616314	0.3435	0.704249	0.570479	35.875	2	313.915	2.875	343.236	0.114851	0	28,7	2015	34,5308056872038	3,74407582938389	0	0	1	0
2182	1.3573	1.10031	1.29785	0.964545	1.18	35.7812	8	276.56	13.3438	370.663	0.492781	1	44,6	2014	113,818181818182	30,4545454545455	10	2	25	9
2196	0.83606	0.980501	1.10518	1.09915	1.00522	8.66667	3	61.7662	2.55556	100.693	0.795227	1	29,4	2014	78,3823529411765	11,6666666666667	2	3	10	4
2211	1.29943	1.76622	1.63585	1.52048	1.55549	20.5	4	137.635	3.4375	233.841	0.245604	1	67,6	2014	27,5858208955224	6,58582089552239	1	0	1	6
2212	1.5073	1.02511	1.29897	1.00246	1.20846	81.2222	3	513.243	41.8889	583.77	0.424825	1	36,6	2014	126	32,1875	13	3	41	12
2231	1.22175	1.53394	1.58234	0.955711	1.32343	49.7143	7	480.328	15.4286	493.113	0.497486	1	NA	2014	3,2	9	8	0	50	4
2237	0.949627	0.867586	0.982339	1.52651	1.08151	36.9062	8	457.449	9.28125	464.621	0.376756	1	41,4	2015	80,5135135135135	21,3513513513514	3	0	7	4
2261	0.842179	1.20259	0.499049	0.9967	0.885129	28.5	2	249.953	21	175.704	0.508206	1	38,2	2015	40,38	6,5	3	0	29	10
2279	0.714006	0.39744	0.344406	0.588449	0.511075	28.5	1	193.749	2.25	471.401	0.224331	0	28,8	2015	30,0183486238532	2,93577981651376	0	0	1	4
2288	0.75872	0.617071	0.640109	0.722361	0.684565	30.75	5	297.793	9.7	390.383	0.335982	1	43,7	2014	63	19,2105263157895	4	0	10	5
2298	1.56256	1.23986	1.31761	1.22394	1.33599	27.8333	2	257.972	10.3333	369.096	0.416122	1	40,1	2015	42,7021276595745	21,7021276595745	0	0	0	0
2348	0.842468	1.30063	0.836005	0.780639	0.939935	35.75	1	721.816	7	453.206	0.53233	0	37,2	2015	31,7384615384615	7,46153846153846	0	0	8	3
2350	1.39307	1.28704	1.28017	1.19186	1.28804	43.625	2	465.006	5.25	406.799	0.213531	1	NA	2014	NA	NA	2	0	18	5
2378	1.28912	1.2518	1.34698	1.34274	1.30766	28.1875	4	218.845	4.9375	356.117	0.365894	1	73,8	2014	41,9770114942529	11,1494252873563	3	0	18	4
2386	0.502364	0.625797	0.293589	0.847181	0.567233	11.1667	2	138.035	7.33333	71.7083	0.767767	1	37,2	2014	29,6388888888889	5,13888888888889	2	0	2	3
2393	0.225602	0.192055	0.37436	0.159926	0.237986	27.75	1	211.457	2.25	240.992	0.0451016	0	28,7	2014	34,5308056872038	3,74407582938389	0	0	0	2
2396	1.88286	1.18043	1.03405	1.44205	1.38485	32	8	304.435	10.0625	382.819	0.429279	1	42,4	2015	57,725	16,75	2	1	15	8
2416	1.22573	0.881417	0.782253	0.712773	0.900543	26	2	372.68	16.6667	92.788	0.789683	1	26,9	2015	48,6666666666667	11,3333333333333	7	2	18	11
2423	0.917446	1.22368	1.18653	1.68238	1.25251	64.6667	1	489.602	20.6667	548.786	0.164964	1	43,5	2014	56,4	12	6	0	11	4
2429	1.36583	1.47952	1.26475	1.80564	1.47894	28.75	8	244.542	6.6875	260.036	0.240488	1	40,3	2015	48,6113989637306	10,0777202072539	7	3	104	13
2435	2.35928	1.22594	0.805705	1.27493	1.41646	7	1	313.68	4	63.4793	0.926471	0	24,8	2015	65,4166666666667	8,33333333333333	0	0	22	7
2454	1.11009	1.15454	1.13476	1.41021	1.2024	19.6	5	161.332	5.4	272.331	0.38108	1	40,8	2015	62,8421052631579	16,8421052631579	7	0	60	11
2485	0.385162	0.334681	0.685452	0.231698	0.409248	24.3333	7	163.771	8.47619	173.225	0.282834	1	37,5	2015	81,9506172839506	19,1975308641975	23	3	79	5
2488	0.979609	1.22197	1.56116	1.47811	1.31021	48.425	10	430.06	22.05	489.283	0.530772	1	70,6	2015	86,0714285714286	70,7142857142857	83	16	221	12
2505	1.8272	1.1068	0.72266	0.868344	1.13125	14.6667	2	115.971	2.33333	185.169	0.0469388	0	35,9	2014	33,6538461538462	6,15384615384615	0	0	0	8
2515	0.27268	0.360951	0.461226	0.115487	0.302586	3.33333	2	20.0398	2	9.0038	1	0	25,6	2014	26,5593869731801	2,47126436781609	0	0	2	6
2518	1.26919	1.68923	2.73782	0.875964	1.64305	66.875	2	582.001	42.375	390.09	0.333856	1	47,7	2015	60,7222222222222	14,7222222222222	21	5	278	2
2525	1.49441	0.77835	0.926027	0.551968	0.937689	50.75	5	427.69	20.9	415.661	0.634068	1	NA	2015	4,5	35	6	1	26	9
2533	1.12247	1.20675	1.31218	1.08156	1.18074	26.5	2	204.761	8	190.36	0.434004	1	36	2015	47,4433962264151	10,7075471698113	7	1	46	10
2537	1.53842	1.50172	0.917256	1.43314	1.34763	38.5	1	280.194	9	295.115	0.11981	0	41,9	2015	21,1264367816092	4,19540229885058	0	0	1	4
2544	1.33679	0.922664	0.895877	0.883564	1.00972	80.3333	1	512.354	45	738.591	0.143137	1	46,7	2014	45,2727272727273	12,9545454545455	0	0	8	4
2567	0.648575	0.500225	0.793174	0.463341	0.601329	28.6875	4	266.213	15.5625	228.449	0.495324	1	11,6	2015	19,9189189189189	9,32432432432432	18	0	6	4
2572	1.72014	1.20144	1.09854	1.87492	1.47376	28.5	2	380.629	6.16667	286.144	0.281774	1	31,7	2015	67	12,9090909090909	5	3	12	6
2574	1.09324	1.07412	0.89767	1.21901	1.07101	17.2778	6	117.361	2.83333	182.287	0.271563	1	37,5	2015	81,9506172839506	19,1975308641975	15	5	59	3
2579	0.623337	0.586948	0.60016	0.492418	0.575716	25.3333	1	127.091	2.66667	425.986	0.127724	1	25	2015	89,9042553191489	18,031914893617	4	12	80	6
2590	0.789631	0.837806	0.695165	1.1363	0.864725	38.6875	4	407.187	14.5	457.19	0.540227	1	42,4	2015	57,725	16,75	1	1	17	12
2594	1.67451	1.40157	1.72192	0.83908	1.40927	32.25	1	237.788	7.25	208.525	0.0577642	0	NA	2014	0,0732984293193717	2,14659685863874	0	0	1	3
2596	1.39031	1.83274	2.35653	1.58489	1.79112	38.5	5	226.043	16.1	431.137	0.446259	1	39	2014	127,1	36,5	98	18	154	16
2605	0.94554	0.972742	1.07018	1.3979	1.09659	48.25	3	401.715	22.9167	602.348	0.569551	1	31,2	2014	180	31,25	17	6	27	21
2606	0.894946	0.881138	0.854794	0.98784	0.90468	40.7812	8	515.693	10.6562	517.441	0.244829	1	40,8	2015	62,8421052631579	16,8421052631579	5	0	21	4
2609	1.17468	1.20592	0.704724	1.10432	1.04741	16.3333	1	68.822	4.33333	47.1889	0.111508	0	39,4	2015	20,4289772727273	3,62215909090909	3	0	24	12
2614	0.935537	0.788834	0.632307	0.579369	0.734012	58	1	512.56	33.6667	332.344	0.273016	0	23,2	2014	32,8611111111111	5,83333333333333	3	3	19	7
2618	0.951704	1.17211	0.847116	1.08015	1.01277	50.6667	2	575.954	28.3333	460.691	0.721831	1	NA	2015	NA	NA	0	0	3	4
2622	0.824703	1.10733	0.42589	1.19677	0.888675	15.6667	1	87.5519	5.66667	66.4056	0.446914	0	34,1	2015	19,703125	3,4375	0	0	2	8
2625	1.95665	1.6839	2.55809	1.43769	1.90908	28.05	10	357.357	8.5	363.594	0.350111	1	40,1	2015	42,7021276595745	21,7021276595745	3	0	4	5
2649	0.312119	0.46411	1.00395	0.144319	0.481126	42.5	2	292.731	4.83333	334.865	0.26926	0	28,3	2015	27,4532710280374	3,55140186915888	5	1	13	0
2651	0.288584	0.383443	0.573364	0.277932	0.380831	15.375	2	85.0007	1.25	157.061	0.329969	1	25	2015	89,9042553191489	18,031914893617	2	0	17	5
2661	1.29543	1.30616	1.57995	1.72061	1.47554	20.125	4	242.632	4.6875	243.463	0.314925	0	32,6	2015	16,6818181818182	2,1797520661157	1	1	57	9
2669	2.39067	0.784631	0.487987	0.365161	1.00711	80	2	333.011	6	714.414	0.221424	0	33,4	2014	34,8285714285714	4,71428571428571	1	0	8	6
2691	1.1524	1.44488	1.82288	1.52286	1.48575	48.2917	6	423.805	26.7083	343.149	0.598873	1	36,5	2014	107	64	116	20	353	14
2713	0.660654	0.564762	0.489225	0.6294	0.58601	14.5	4	238.819	2.125	127.024	0.572038	0	39,4	2015	20,4289772727273	3,62215909090909	0	0	0	2
2714	1.71544	1.77797	1.2778	1.85317	1.6561	35.5	1	224.137	4.25	374.182	0.0742262	0	46,5	2014	15,2199312714777	3,38487972508591	0	0	0	2
2720	1.4215	1.44049	1.61127	1.49381	1.49177	9.20833	6	76.0301	2.29167	83.6377	0.511845	1	36	2014	47,4433962264151	10,7075471698113	0	0	0	0
2724	1.00899	1.07831	1.74609	0.851543	1.17123	36.5	5	261.124	9.95	267.181	0.321854	1	40,3	2015	48,6113989637306	10,0777202072539	13	2	77	16
2725	0.587837	0.432314	0.394203	0.40541	0.454941	2	1	0.05	1	0.0322222	1	0	31,7	2015	17,7723076923077	1,66153846153846	0	0	0	0
2735	1.05268	1.19181	1.233	1.73343	1.30273	37.6	10	396.518	11.0667	448.481	0.443111	1	85,9	2014	43,2857142857143	22,1428571428571	5	0	56	11
2742	1.08226	1.16245	1.32929	0.707065	1.07027	44.5	3	350.47	22.0833	266.628	0.268265	1	35,4	2014	66,8965517241379	9,31034482758621	2	0	4	7
2749	0.393751	0.555111	1.183	0.14338	0.568809	18	1	110.49	3.5	154.885	0.635135	0	19,1	2014	73,2978723404255	8,19148936170213	2	1	27	2
2754	1.75555	1.36082	1.50194	1.21796	1.45907	56.1667	4	457.373	14.5	614.161	0.310549	1	40,8	2015	62,8421052631579	16,8421052631579	9	0	67	11
2755	1.73321	2.16311	1.51374	2.19553	1.9014	15.375	2	130.323	3.5	157.098	0.29816	1	38,8	2014	43,5096153846154	7,74038461538461	5	0	38	4
2756	0.671672	0.830685	0.602313	1.11322	0.804473	19.6	5	164.094	2.86667	207.788	0.19583	1	37,5	2015	81,9506172839506	19,1975308641975	3	4	83	0
2758	1.14614	0.886211	1.22393	0.967344	1.0559	14.875	4	83.1528	6.625	66.6013	0.453332	1	26	2014	70,5698924731183	12,2043010752688	62	9	174	8
2781	1.38142	1.65269	1.61221	1.73177	1.59452	32.8889	9	267.823	11.5	390.364	0.45537	1	45,1	2015	140,5	45	14	7	30	15
2786	0.719934	0.651987	0.915568	0.629696	0.729296	22.25	1	158.27	7.25	225.382	0.464511	1	NA	2014	NA	NA	5	1	11	3
2793	0.954352	0.859193	0.518376	0.763382	0.773826	25.25	1	582.77	5	318.41	0.710185	0	20,6	2015	75,875	7,5	1	0	8	3
2818	1.24338	0.562058	0.629727	0.473677	0.727212	18.75	1	212.653	8.5	178.18	0.218434	1	20,9	2014	47,7	7,16666666666667	0	0	10	5
2820	0.928282	1.05741	0.42749	1.17685	0.897508	60.8333	2	818.693	6.5	735.547	0.452069	0	35,9	2014	33,6538461538462	6,15384615384615	0	0	0	3
2821	1.40354	1.1232	1.13975	1.47771	1.28605	16.5	1	107.26	4.5	209.604	1	0	30,2	2014	44,3157894736842	6,57894736842105	0	0	0	0
2822	0.705343	0.804715	0.795965	0.943681	0.812426	49.5833	3	207.842	33.9167	221.361	0.637237	1	36,6	2014	126	32,1875	14	9	48	16
2825	0.95332	1.06436	1.13925	1.65708	1.2035	42.3125	4	299.108	16.4375	351.327	0.373611	1	68,5	2014	48,7777777777778	26,1111111111111	15	6	30	6
2831	1.48446	1.52512	1.59232	1.63241	1.55858	38.2045	11	332.788	14.9773	386.773	0.441534	1	93,9	2014	35,1	22	20	4	68	15
2883	1.26971	1.33581	1.45117	1.75927	1.45399	13.925	10	99.1717	2.975	170.562	0.2932	1	50,2	2014	62,0769230769231	15,6153846153846	18	2	86	10
2884	2.33969	1.12641	1.03557	1.02009	1.38044	52	1	667.152	29.3333	474.417	0.816123	1	44,6	2015	39,6521739130435	17,3913043478261	1	0	5	4
2887	0.819123	1.12878	0.926235	1.77955	1.16342	29.5833	3	276.545	15.5	151.765	0.406907	1	38	2014	78,9473684210526	17,3684210526316	7	1	37	4
2895	0.343034	0.393491	0.709049	0.227857	0.418358	14	1	110.227	2.66667	131.749	0	0	29,5	2015	53,8563535911602	4,66850828729282	1	0	14	9
2899	0.617343	0.576203	0.411261	0.524061	0.532217	18.25	1	145.1	3.25	104.002	0.208333	0	23,9	2015	43,8039215686275	3,13725490196078	1	1	23	4
2904	1.07779	0.914332	1.07655	0.837465	0.976536	19	1	324.584	4.66667	185.187	0.321078	1	28,3	2015	15,5728155339806	3,15533980582524	0	0	3	6
2916	1.01452	1.34195	0.957861	1.59968	1.2285	42.4167	3	228.744	21.4167	347.352	0.461947	1	28,1	2015	133,947368421053	29,2105263157895	16	4	92	4
2923	0.961373	0.899132	0.721119	1.04029	0.905478	2.5	1	22.5482	1.5	29.163	0.483333	0	28,8	2015	21,8870292887029	1,87238493723849	0	0	0	0
2932	1.26732	1.27268	0.690021	1.43926	1.16732	15.6667	1	139.567	5	132.319	0.224542	0	53,5	2015	2,44142259414226	0,554393305439331	0	0	2	6
2937	0.206883	0.196467	0.289732	0.111861	0.201235	48.25	1	1137.3	6.5	449.137	0.546662	0	25,3	2015	54,0625	7,1875	4	0	11	4
2950	1.57484	1.17893	0.995622	1.19446	1.23596	30.25	4	270.123	12.9167	373.558	0.436219	1	29,2	2015	120,85	25,5	20	6	113	17
2963	1.23525	1.33673	1.85135	1.54433	1.49191	54.8611	9	447.508	23.4722	546.258	0.55425	1	70,6	2015	86,0714285714286	70,7142857142857	75	12	224	6
2968	1.01785	0.739503	0.939484	0.662303	0.839785	28.9583	6	272.464	15.2083	269.894	0.368695	1	38	2015	78,9473684210526	17,3684210526316	2	0	5	4
2970	2.39432	1.35152	2.04881	1.61192	1.85164	28.375	6	327.146	6.54167	305.427	0.278392	1	40,8	2014	62,8421052631579	16,8421052631579	1	0	10	8
2981	2.34539	1.56379	1.71291	1.32257	1.73617	39.9167	6	416.158	17.0417	328.26	0.465267	1	85,9	2015	43,2857142857143	22,1428571428571	2	0	12	8
2984	1.48034	1.43488	1.87077	1.27522	1.5153	50.5263	19	393.16	26	420.128	0.708941	1	70,6	2016	86,0714285714286	70,7142857142857	97	23	247	9
2985	1.77754	0.748253	0.670984	0.685601	0.970595	43.1667	3	341.991	23	324.619	0.500487	1	25,8	2014	79,8823529411765	16,3235294117647	10	3	60	13
2986	1.18594	1.25818	0.756266	1.32172	1.13053	25.25	1	282.813	6	212.399	0.117836	0	28,8	2015	30,0183486238532	2,93577981651376	0	1	4	4
2994	2.25458	0.661374	0.37747	0.521039	0.953615	1	1	5.215	1	4.24056	0	0	20,6	2014	66,8571428571429	5,95238095238095	0	0	1	6
3002	1.27667	1.20212	1.29578	1.59013	1.34118	39.4583	6	344.023	14.125	476.422	0.417206	1	43,6	2014	167,7	50,75	29	9	111	8
3007	0.871582	0.938456	0.662332	1.07268	0.886263	35.75	1	390.441	8.5	379.12	0.229555	0	32,6	2014	16,6818181818182	2,1797520661157	0	0	0	5
3009	1.27841	1.82089	2.74975	1.8113	1.91508	46.5	1	414.322	15.75	457.729	0.439874	1	NA	2015	NA	NA	15	7	97	3
3016	1.02626	1.28486	1.24634	1.65514	1.30315	38.2083	6	440.084	16.0833	399.943	0.444325	1	52,3	2015	104,285714285714	33,9285714285714	11	3	12	9
3017	1.11679	1.31719	1.03582	1.44506	1.22872	34.25	6	319.319	13.0833	439.763	0.33606	1	43,8	2015	103,25	36,875	0	0	0	0
3024	1.35267	1.47135	2.64993	1.2051	1.66976	73.8889	3	592.236	42	539.036	0.26675	1	47,7	2015	60,7222222222222	14,7222222222222	0	0	0	0
3043	1.74188	1.71457	1.7524	1.77733	1.74654	18.4375	4	125.736	5.375	104.056	0.509919	1	67,6	2014	27,5858208955224	6,58582089552239	0	0	10	7
3064	1.1922	1.51699	1.73761	1.579	1.50645	33.1333	5	254.424	6.46667	369.583	0.327602	1	37,5	2015	81,9506172839506	19,1975308641975	14	1	47	18
3070	1.14541	1.15766	1.16666	1.30013	1.19246	40.1667	4	270.807	3.83333	424.014	0.570519	0	NA	2014	NA	NA	10	0	12	9
3109	0.875191	0.752031	0.956984	0.660269	0.811119	27.4167	3	223.522	8.58333	277.45	0.266952	1	NA	2015	NA	NA	9	4	27	6
3111	1.28603	1.5141	1.67053	1.44201	1.47817	27.1786	7	304.357	15.5357	231.626	0.472516	1	41,6	2015	81,5238095238095	26,1904761904762	11	1	12	7
3121	1.2991	1.15337	1.22149	1.42277	1.27418	22.75	3	110.823	2.83333	204.739	0.093482	1	31,7	2014	67	12,9090909090909	12	0	5	0
3125	0.482564	0.524364	0.596669	0.450831	0.513607	10.5	1	46.125	8.5	37.6147	0.684829	1	43,9	2014	36,0491803278689	6,14754098360656	6	0	9	4
3129	0.883921	0.986439	1.15789	0.931674	0.98998	65.5	4	504.697	23.1667	661.861	0.403455	1	27,7	2014	119,928571428571	26,0714285714286	12	2	83	17
3139	0.823579	0.866074	0.492598	1.65821	0.960116	3.33333	2	20.0398	2	9.0038	1	0	25,6	2014	26,5593869731801	2,47126436781609	0	0	2	5
3148	2.34196	1.61903	1.37771	2.16813	1.87671	22.3056	9	224.601	4.75	222.898	0.410118	1	40,3	2015	48,6113989637306	10,0777202072539	7	3	97	11
3149	0.992872	0.860919	0.830346	0.956007	0.910036	20.5	1	456.295	8.5	297.654	0.498466	1	26,2	2015	44,2045454545455	5,34090909090909	1	0	56	4
3150	0.99026	0.5858	0.39637	0.499572	0.618001	39.125	2	1095.89	5.375	258.78	0	0	20,6	2015	66,8571428571429	5,95238095238095	0	0	1	3
3155	0.673858	0.628863	0.434649	1.13036	0.716932	32.1667	2	184.954	6	237.329	0.453571	0	62	2014	17,009900990099	4,28217821782178	0	0	4	2
3156	1.15268	0.799176	0.590533	1.2248	0.941797	12.5	1	217.32	1.5	127.27	0.0631579	0	23,2	2017	29,5454545454545	3,63636363636364	0	0	1	2
3157	2.30429	0.742756	0.249633	0.994763	1.07286	22.3333	1	716.46	4.66667	420.962	0.501997	0	25,4	2015	31,0923076923077	3,46153846153846	0	0	2	6
3175	0.61707	0.564758	0.785635	0.480803	0.612066	23.6667	1	79.478	2.66667	87.8533	0.121067	0	23,1	2015	34,2926829268293	2,82926829268293	0	0	4	5
3181	0.915673	1.08436	0.996708	1.2288	1.05638	29.5833	6	327.125	10.375	354.821	0.282493	1	104,4	2014	36,4666666666667	19,3333333333333	8	2	27	7
3183	0.970496	1.13157	0.760881	1.84157	1.17613	15.75	2	133.16	2	171.661	0.290259	0	46,5	2015	15,2199312714777	3,38487972508591	0	0	1	2
3214	0.954983	0.840257	0.798284	0.922823	0.879087	34.25	2	199.713	2.125	456.251	0.0953274	0	28,8	2015	30,0183486238532	2,93577981651376	0	0	0	4
3243	1.43502	1.38467	1.96118	1.83186	1.65318	18.875	2	129.985	3.125	252.301	0.0740166	0	40,6	2016	31,9915966386555	9,32773109243698	0	0	9	12
3249	0.793218	1.03257	2.43423	0.321863	1.14547	8.5	2	57.0665	6.5	65.2058	0.530357	0	36	2014	47,4433962264151	10,7075471698113	103	0	4	4
3251	1.69888	1.42026	1.13947	1.40984	1.41711	40.3	5	493.741	14.9	434.58	0.639943	1	109,5	2015	38,5789473684211	36,0526315789474	6	1	9	2
3290	1.42347	1.40658	1.65499	0.839884	1.33123	93.125	2	599.624	58	280.813	0.618767	1	42,8	2014	57,4782608695652	9,02173913043478	0	0	0	0
3298	1.22453	1.4948	1.53795	1.05548	1.32819	42.0714	7	342.774	17.25	416.307	0.473864	1	29,5	2014	131,083333333333	25,4166666666667	20	3	49	16
3299	0.429462	0.402748	0.698932	0.271926	0.450767	32.7778	3	299.659	4.55556	412.159	0.277005	1	32,4	2014	77,032967032967	16,9230769230769	13	5	125	10
3306	1.1947	1.01327	1.11185	1.46356	1.19584	50.125	2	311.257	35.75	281.173	0.716893	1	42,2	2015	64,7777777777778	25,5555555555556	26	2	8	2
3310	0.625122	0.603988	0.747598	0.324388	0.575274	54.3333	2	459.287	29	337.403	0.287433	1	28,9	2015	19	24,5454545454545	0	0	9	6
3319	1.12874	0.976112	0.72818	1.13211	0.991284	47.75	1	748.31	24.25	438.975	0.775	1	44,6	2015	39,6521739130435	17,3913043478261	2	0	7	4
3330	1.2574	1.79184	1.69987	1.63333	1.59561	23.1667	4	180.977	5.08333	211.441	0.642467	1	36	2015	47,4433962264151	10,7075471698113	3	0	2	4
3340	0.822718	1.06983	0.512144	1.02795	0.858163	28.6	5	330.023	4.05	358.225	0.197932	0	35,9	2015	33,6538461538462	6,15384615384615	0	0	0	3
3344	1.13431	0.999697	0.773158	1.09325	1.0001	31.6667	3	357.839	5.58333	389.285	0.337839	1	19,1	2014	85,1027397260274	10,8219178082192	5	1	2	4
3344	1.13431	0.999697	0.773158	1.09325	1.0001	31.6667	3	357.839	5.58333	389.285	0.337839	1	42	2014	53,3870967741936	13,8709677419355	5	1	2	4
3348	0.805476	0.815662	1.00146	0.891503	0.878524	44.5	2	379.584	25.375	501.963	0.497523	1	28,4	2015	164,4	29,5	5	0	8	6
3358	0.863001	1.14946	1.40483	0.856376	1.06842	26	3	183.283	6.41667	529.144	0.094631	1	38,1	2014	185,818181818182	45,4545454545455	14	3	27	18
3362	0.663686	0.800126	0.811556	0.777501	0.763217	15.8333	3	58.5085	1.5	152.304	0.169837	1	20,8	2014	92,4324324324324	16,8918918918919	8	13	18	12
3383	1.1897	1.02308	1.3878	0.763629	1.09105	16.55	5	122.182	2.85	178.767	0.245598	1	33,8	2014	80,1025641025641	12,1794871794872	10	2	5	2
3388	0.898296	0.747458	0.925666	0.616263	0.796921	31.9643	7	271.045	5.32143	374.546	0.202609	1	NA	2015	NA	NA	1	0	8	8
3390	1.10192	0.779434	0.725165	0.814749	0.855317	27.6667	2	58.2857	2.16667	177.871	0.455432	0	40,1	2015	21,1288209606987	4,29039301310044	0	0	18	2
3393	1.80652	2.22771	1.84649	0.920519	1.70031	34.75	5	315.603	15.8	241.617	0.254453	1	44,6	2015	33,0142857142857	9,28571428571429	2	0	31	8
3399	0.959216	1.14487	1.1022	1.38681	1.14827	36.6111	6	342.711	21.1111	375.726	0.491716	1	29,2	2015	120,85	25,5	25	12	96	20
3440	1.73422	1.17726	1.26651	1.10471	1.32067	5.5	1	62.1113	4	14.6519	0	0	37	2014	24,6343042071197	4,77346278317152	2	0	14	4
3444	1.44096	0.487015	0.816252	0.51741	0.81541	28.3333	1	242.399	5	341.75	0.0401235	1	29,4	2014	78,3823529411765	11,6666666666667	7	2	50	6
3451	0.170366	0.134162	0.163123	0.0996444	0.141824	53.5	2	667.754	10.625	519.952	0.110582	0	25,1	2015	22,3793103448276	4,6551724137931	1	1	9	10
3455	1.48457	1.47034	1.79684	1.1785	1.48256	40.1905	7	288.54	12	270.458	0.322003	1	40,3	2015	48,6113989637306	10,0777202072539	13	2	75	15
3481	0.929751	1.19729	1.13166	0.660791	0.979874	48.8889	3	523.951	29.4444	401.295	0.782876	1	NA	2015	0,173913043478261	6,73913043478261	0	0	4	3
3486	0.128271	0.270919	0.489943	0.142155	0.257822	30.25	2	298.813	2.625	471.866	0.00928201	0	29,8	2014	32,0888888888889	5,33333333333333	2	0	23	11
3490	0.424241	0.51385	0.264523	0.471955	0.418642	65	1	598.183	25.25	412.412	0.602766	0	23,9	2015	62,1875	12,8125	3	0	12	10
3500	1.05964	1.62323	2.38772	1.55085	1.65536	36.9167	3	291.237	8.08333	441.539	0.483419	0	NA	2015	NA	NA	6	0	27	6
3502	0.816314	1.0539	1.21356	1.6958	1.19489	39.625	2	286.524	14.625	483.456	0.627173	1	40,3	2015	94,4375	39,375	16	9	40	2
3526	2.20526	1.40766	1.11183	1.41	1.53369	43.3333	1	522.923	5	475.05	0.345643	0	45,5	2015	7,34831460674157	1,88202247191011	0	0	0	0
3534	1.68807	0.403836	0.29248	0.130374	0.628691	13	4	85.7387	6.5	91.8272	0.461693	1	24,9	2014	55,1315789473684	13,1578947368421	7	3	6	9
3536	1.42523	1.54347	2.21019	1.3643	1.6358	54.725	10	516.853	26.55	482.603	0.6378	1	51,2	2015	48,6666666666667	35,8333333333333	101	31	146	14
3560	0.520912	0.772454	0.269322	0.777493	0.585045	29.6667	1	163.563	3.66667	514.65	0.423648	0	31,3	2015	11,1632653061224	2,44897959183673	0	0	2	3
3565	1.4071	1.54136	1.63814	2.0198	1.6516	25.0833	6	224.878	5.5	213.317	0.285674	1	31,7	2014	67	12,9090909090909	0	0	0	0
3574	1.97952	1.73939	2.28382	1.28063	1.82084	44.7222	9	320.097	22.0556	386.916	0.560097	1	70,6	2014	86,0714285714286	70,7142857142857	86	21	392	10
3576	1.74282	1.62531	1.6997	2.08003	1.78697	40.3125	4	293.229	6.5625	420.561	0.178402	0	62	2015	17,009900990099	4,28217821782178	0	0	6	6
3587	0.862674	0.854724	0.97992	1.17957	0.969222	33.1	10	310.947	13.2	402.061	0.428745	1	42,8	2015	132,714285714286	37,8571428571429	14	4	29	16
3590	1.03195	1.23468	0.704456	1.24984	1.05523	1	1	2.1267	1	0.778796	0	0	37	2014	24,6343042071197	4,77346278317152	2	0	14	5
3600	1.78224	1.69162	2.26939	1.44987	1.79828	49.1667	4	478.634	18.6667	642.261	0.460643	1	50,9	2014	74,7647058823529	27,3529411764706	17	5	99	9
3601	1.80023	1.35727	1.33938	1.22518	1.43051	43.625	2	348.162	5.125	401.541	0.174184	0	46,5	2015	15,2199312714777	3,38487972508591	0	0	0	5
3613	1.25955	1.74885	2.12694	1.49118	1.65663	43.4286	7	407.79	15.8571	485.162	0.420722	1	93,9	2015	35,1	22	0	0	0	0
3627	0.174595	0.194193	0.332858	0.111062	0.203177	19	1	107.255	1.25	288.81	0.0147059	0	25	2014	32,8389261744966	2,95302013422819	2	0	11	4
3632	0.775619	0.593692	0.936721	0.43711	0.685785	78.6667	1	951.057	51	425.349	0.536067	1	31,6	2014	44,6585365853659	5,24390243902439	0	0	2	9
3634	2.32911	0.767197	0.719085	0.812819	1.15705	24.3333	1	223.253	17.3333	123.475	0.763086	1	25,4	2014	65,7941176470588	12,0588235294118	0	0	8	6
3636	1.38181	1.53252	2.29378	0.8842	1.52308	29.5	3	157.075	8.25	300.904	0.317851	1	33	2014	57,1935483870968	13,5483870967742	19	8	36	9
3640	0.964349	1.00317	1.15532	0.905422	1.00706	38.6667	1	360.618	9.66667	564.867	0.546146	1	30,2	2014	118,294117647059	24,4117647058824	11	6	97	13
3641	1.1587	1.31001	2.52779	0.704516	1.42526	21.7143	7	196.943	9.07143	136.818	0.351111	1	42,5	2014	67,3897058823529	26,1397058823529	35	3	75	15
3658	0.879794	0.927341	1.39073	0.683616	0.970371	35	2	218.231	7.33333	694.235	0.197158	1	38,1	2014	185,818181818182	45,4545454545455	20	5	24	16
3678	1.33142	1.18096	0.707594	1.14972	1.09242	24.4375	4	218.586	4.3125	354.566	0.386855	0	39,8	2015	46,75	7,75	2	1	14	10
3683	0.690331	0.463118	0.556516	0.504753	0.553679	27.5	1	303.837	24.5	237.015	1	0	24,3	2014	41,4705882352941	6,54411764705882	5	0	133	7
3699	1.60886	1.1106	1.64084	1.82961	1.54748	34.0667	5	192.35	6.53333	422.053	0.275944	1	73,8	2014	41,9770114942529	11,1494252873563	15	2	47	7
3702	0.946308	0.78164	0.724131	1.4224	0.968621	19.3333	3	147.542	9.25	102.173	0.320418	1	33	2014	29,9651162790698	3,51744186046512	37	10	137	17
3724	0.935953	0.56947	0.901886	0.586208	0.748379	17.3571	7	187.396	4.17857	187.173	0.216523	1	40,3	2014	48,6113989637306	10,0777202072539	6	6	80	16
3747	0.631939	0.684662	0.798273	0.810244	0.73128	51.4	15	381.067	15.7778	713.303	0.430476	1	34,6	2017	150,909090909091	37,7272727272727	24	2	39	16
3751	1.432	1.19663	1.3158	1.34459	1.32226	16.5	1	111.881	4	148.186	0	0	81,6	2014	6,52906976744186	1,3953488372093	15	0	1	9
3753	1.59835	0.762048	0.921003	0.806199	1.0219	26.5	2	152.266	3.875	289.614	0.465587	1	25	2014	68,0322580645161	14,6774193548387	4	2	9	7
3766	1.1126	1.14643	1.24145	1.23641	1.18422	28.625	2	219.278	6.875	525.254	0.097543	1	38,1	2014	185,818181818182	45,4545454545455	13	3	23	12
3785	1.26154	1.30812	1.81225	1.32704	1.42724	65.6562	8	549.855	35.7188	446.907	0.670731	1	77,3	2015	70,375	58,125	128	28	291	8
3787	0.814705	1.18101	1.01198	1.35339	1.09027	31.875	4	265.049	12.625	326.085	0.199433	1	28,3	2015	126,75	16,25	11	0	21	10
3790	1.53396	0.979063	1.02631	1.31174	1.21277	4	1	26.0388	3.25	16.5817	0.564103	0	32,6	2014	16,6818181818182	2,1797520661157	0	0	2	3
3809	1.15529	1.27054	1.96121	0.57809	1.24128	29.5	3	328.782	19.5	224.164	0.764793	1	36,6	2015	36	4,82142857142857	1	0	6	8
3830	0.962541	0.353487	0.344149	0.168653	0.457207	8.125	2	63.0854	1.75	81.1116	0.137625	0	28,3	2014	12,0780911062907	1,97396963123644	0	0	0	0
3831	1.07121	0.92201	0.852441	1.18592	1.0079	19.1667	4	139	3.41667	193.432	0.207014	1	32,4	2015	77,032967032967	16,9230769230769	12	2	63	7
3845	1.78255	0.924646	1.03236	0.838418	1.14449	97.6667	1	1033.51	40	637.987	0.116383	1	20,9	2015	47,7	7,16666666666667	1	0	12	6
3857	0.956655	1.06012	0.663181	1.87047	1.13761	23	1	260.124	1.66667	507.282	0.177778	0	28,8	2014	30,0183486238532	2,93577981651376	1	0	0	3
3874	0.891423	1.02768	1.91044	0.295842	1.03135	48.25	1	332.737	8.5	298.819	0.542735	0	81,6	2015	6,52906976744186	1,3953488372093	0	0	0	2
3885	1.49397	1.46002	1.39907	1.73398	1.52176	27.5	4	174.897	3.41667	249.058	0.618818	0	NA	2014	NA	NA	10	0	50	8
3891	0.786522	0.74693	0.611133	0.781433	0.731504	14	1	99.1897	2.33333	94.5533	0.165	0	45,5	2014	7,34831460674157	1,88202247191011	0	0	1	4
3906	0.885277	1.06587	0.948202	0.649836	0.887297	28.6875	4	224.999	8.25	187.972	0.427646	1	34,3	2015	0,242424242424242	10,6060606060606	1	0	5	0
3916	1.33306	1.43281	0.829083	2.14106	1.434	11.6667	4	109.516	2	111.371	0.448529	0	37	2015	24,6343042071197	4,77346278317152	0	0	3	6
3924	1.2193	1.28953	1.24788	1.36379	1.28013	30.45	5	276.572	13.25	319.092	0.447524	1	93,9	2014	35,1	22	16	8	43	5
3928	1.23174	1.45993	0.696944	1.26339	1.163	15	1	98.4437	3	70.0917	0.429762	0	38,9	2014	38,0454545454545	10	0	0	0	5
3935	1.39399	1.20017	1.60445	1.4234	1.4055	52.5556	3	364.62	8.11111	533.119	0.301654	0	62	2014	17,009900990099	4,28217821782178	0	0	0	12
3938	0.957006	1.14248	0.375751	1.2347	0.927483	15.25	2	116.092	2.125	146.404	0.399528	0	25,6	2015	24,875	2,30902777777778	0	0	3	0
3943	0.55717	0.496393	0.447444	0.503247	0.501063	43.5	1	340.413	4.75	381.764	0.03058	0	28,8	2015	30,0183486238532	2,93577981651376	0	0	0	0
3962	0.761483	0.756399	0.683422	1.00863	0.802484	43.0833	3	337.854	20.1667	407.307	0.597178	1	40,3	2015	94,4375	39,375	31	7	66	5
3968	1.71962	1.59042	1.89149	1.96748	1.79225	26.5	8	208.691	4.125	300.128	0.43001	0	NA	2015	NA	NA	10	1	68	4
3993	0.995846	0.874978	0.412287	1.09845	0.845391	31.0833	3	284.952	10.9167	399.302	0.0812041	0	26,6	2016	24,5106382978723	3,40425531914894	0	0	2	7
3996	0.0996192	0.211482	0.325659	0.314603	0.237841	31.3333	1	254.941	1.66667	340.215	0.367986	0	36	2015	47,4433962264151	10,7075471698113	0	0	7	4
4008	0.586946	0.619088	0.603325	0.614019	0.605844	29.75	2	183.624	3	283.49	0.105798	0	40,1	2015	21,1288209606987	4,29039301310044	0	0	0	0
4022	1.00993	1.33843	1.49631	1.66046	1.37628	35.5238	7	224.349	6.19048	417.744	0.248159	1	39,2	2014	85,6190476190476	23,8095238095238	24	8	48	5
4024	2.20572	2.08327	1.74914	1.72261	1.94019	15.375	2	112.659	2.125	182.178	0.133293	0	32,6	2014	16,6818181818182	2,1797520661157	1	0	57	4
4026	0.783218	0.627686	0.735131	0.827018	0.743263	53.1795	13	452.428	18.6154	656.297	0.353243	1	109,5	2017	38,5789473684211	36,0526315789474	13	4	19	7
4052	0.568124	0.396613	0.490163	0.281459	0.43409	49.4167	6	388.191	25.5	416.737	0.558792	1	41,3	2015	65,5	48,3333333333333	116	13	302	8
4096	0.632182	0.701726	0.494479	0.847049	0.668859	41.9107	14	401.7	16.1071	422.62	0.456763	1	93,9	2015	35,1	22	8	2	54	7
4098	1.44555	1.22012	1.48913	1.32473	1.36988	31.45	5	264.314	16.25	288.12	0.601602	1	43,8	2015	115,05	26,25	8	0	22	10
4099	1.0775	0.469927	0.341968	0.537502	0.606723	45.375	4	370.998	16.25	497.915	0.564931	1	44,6	2015	113,818181818182	30,4545454545455	1	0	3	8
4100	1.19221	1.34993	1.49551	1.43914	1.36919	32.8889	9	297.968	12.4167	424.661	0.453588	1	43,2	2015	145,8	32,5	8	1	23	12
4102	2.25038	0.713268	0.401696	0.829184	1.04863	29.4286	7	561.062	3.85714	251.155	0.303815	0	38,9	2015	38,0454545454545	10	0	0	0	5
4103	1.15383	1.51626	2.35836	0.528868	1.38933	56.4667	5	417.215	33.5333	402.84	0.548037	1	93,9	2015	35,1	22	84	21	129	13
4104	0.96231	1.54514	1.64814	1.52441	1.42	59.037	9	462.203	32.1111	447.332	0.486471	1	93,9	2015	35,1	22	33	7	71	4
4105	0.384089	0.456552	0.479629	0.447591	0.441965	24.6786	7	222.755	8.89286	302.84	0.377217	1	79,9	2015	29	8,95833333333333	7	1	23	14
4106	0.838979	0.92799	0.902624	1.11809	0.94692	34.7917	12	338.544	10.4583	419.398	0.40141	1	82,6	2015	73,4666666666667	27	5	0	59	15
4107	1.03038	1.37105	2.01798	0.485347	1.22619	36.75	2	326.414	19.25	401.376	0.414778	1	37,5	2015	75	11,1538461538462	2	0	2	3
4108	0.872865	0.902316	0.744542	1.3857	0.976356	43.6667	3	211.843	14	421.34	0.416388	1	44,6	2015	33,0142857142857	9,28571428571429	1	0	1	6
4109	0.648404	0.851127	0.789081	0.769928	0.764635	32.75	3	263.874	15.5	235.24	0.536885	1	38,2	2015	40,38	6,5	2	0	6	4
4110	0.979299	1.02321	1.38465	0.657556	1.01118	21.1667	2	122.635	11.1667	214.374	0.433925	1	11,6	2015	19,9189189189189	9,32432432432432	19	0	7	2
4112	1.10004	0.966681	0.981371	1.01524	1.01583	33.1667	2	422.683	9.16667	309.411	0.335155	1	93,9	2015	35,1	22	11	2	14	6
4113	1.37728	0.625022	0.523005	0.50413	0.757359	21.4167	3	442.149	6.83333	222.423	0.747541	0	24,8	2015	65,4166666666667	8,33333333333333	0	0	19	8
4115	1.90539	0.839657	0.599855	0.611826	0.989181	2	1	0.06	1	0.0452778	1	0	29,9	2015	31,2631578947368	6,84210526315789	0	0	21	7
4116	0.63055	0.91298	1.23174	0.896035	0.917827	45.0833	3	407.356	27.25	525.764	0.603151	1	43,3	2015	112,714285714286	32,1428571428571	12	2	25	10
4118	1.49206	1.2543	1.63851	1.60402	1.49722	48.8333	6	491.867	23.2917	572.885	0.506126	1	74,5	2015	84,7272727272727	51,8181818181818	75	17	128	16
4120	1.35492	1.62993	1.71455	0.962061	1.41536	39.4167	4	316.013	18.25	283.265	0.668607	1	43,9	2015	36,0491803278689	6,14754098360656	6	0	9	6
4121	1.3045	0.97561	1.37621	0.577846	1.05854	21.8333	4	324.441	8.08333	225.892	0.439576	1	45,2	2015	42,4285714285714	15	0	0	3	4
4123	0.968509	1.18449	1.57503	1.30204	1.25752	90.75	8	643.371	34.2917	781.623	0.55479	1	70,6	2015	86,0714285714286	70,7142857142857	78	12	164	4
4124	2.07379	1.82197	1.83911	2.19303	1.98197	39.5833	3	323.939	17.25	400.945	0.276805	1	43,8	2014	103,25	36,875	5	2	10	7
4125	0.854613	0.922462	0.736634	1.18526	0.924743	35.2083	6	286.047	13.8333	440.845	0.576484	1	42,8	2015	126,0625	32,1875	8	1	13	11
4126	0.954052	1.26619	1.67501	1.24528	1.28513	34.25	4	362.142	17.375	450.504	0.562078	1	41,6	2015	81,5238095238095	26,1904761904762	12	2	14	10
4127	0.337838	0.275278	0.320967	0.208929	0.285753	7.75	1	65.1625	3.25	36.0737	0	0	25,1	2015	39,0392156862745	5,29411764705882	2	0	5	7
4130	1.74091	0.842562	0.895429	0.888926	1.09196	46.1667	4	399.744	16.75	617.019	0.318438	1	41,1	2015	111,6	46,3333333333333	9	1	41	10
4131	0.856431	1.21732	1.49854	1.69189	1.31605	54.4444	9	383.2	22.7222	485.832	0.561648	1	46	2015	173,727272727273	60	73	14	135	4
4132	0.840622	1.03696	1.01129	1.39849	1.07184	32.2812	8	264.183	13.4688	415.511	0.609681	1	26,9	2015	156,272727272727	22,7272727272727	46	7	160	9
4134	0.674751	0.829525	0.655945	0.659486	0.704927	28.0625	4	233.72	3.6875	370.179	0.173407	0	35,9	2015	33,6538461538462	6,15384615384615	0	0	0	0
4136	1.07052	0.412707	0.61898	0.41268	0.628721	30.6667	2	155.661	1.83333	376.123	0.0793134	0	40,1	2015	21,1288209606987	4,29039301310044	1	0	2	0
4137	0.399007	0.465446	0.713136	0.26934	0.461732	16.5556	3	125.597	2.55556	170.014	0.520933	0	39,4	2015	20,4289772727273	3,62215909090909	17	1	9	12
4138	1.37959	1.5575	1.25457	1.69628	1.47199	24.75	5	146.61	3.2	240.888	0.256404	0	NA	2015	NA	NA	7	2	53	13
4139	0.705118	0.774144	0.587187	0.969892	0.759085	22	3	198.755	2.58333	292.764	0.0657074	0	29,8	2015	32,0888888888889	5,33333333333333	0	0	1	8
4140	1.88011	2.10453	1.76366	2.25081	1.99978	33	4	216.893	15.8333	220.963	0.45462	1	59,9	2015	32,9142857142857	15	44	7	122	5
4141	0.58681	0.743853	0.739727	0.72673	0.69928	12.4167	6	80.5801	2.54167	107.378	0.439197	1	40,3	2015	48,6113989637306	10,0777202072539	1	6	64	8
4142	0.746449	0.617779	0.779291	0.587039	0.682639	32.2667	5	270.79	4	384.173	0.309652	1	67,6	2015	27,5858208955224	6,58582089552239	1	0	1	7
4290	0.502098	0.757275	0.390948	0.701792	0.588028	23.5	3	110.392	1.91667	209.22	0.0555599	0	37	2015	24,6343042071197	4,77346278317152	1	0	11	2
4291	1.02543	1.18658	0.665134	2.00466	1.22045	34.25	6	305.58	3.16667	269.495	0.0791856	0	39,4	2015	20,4289772727273	3,62215909090909	0	0	0	2
4292	1.04272	1.06387	1.28139	0.954866	1.08571	31.8333	4	201.69	10.1667	290.633	0.177018	1	35,2	2015	61,5174129353234	19,9502487562189	40	34	310	13
4308	1.08016	1.28677	1.35039	1.6154	1.33318	40	9	403.596	9.62963	589.763	0.279957	1	41,4	2015	80,5135135135135	21,3513513513514	5	0	8	4
4309	0.871934	1.40624	1.08375	1.30151	1.16586	49.4444	3	277.92	18.8889	319.431	0.380508	0	23,1	2015	52,3285714285714	5,78571428571429	3	0	90	13
4310	0.654344	0.889246	1.41039	0.439964	0.848487	27	1	129.606	18.75	50.3458	0.755929	0	23,1	2015	34,3880597014925	3,73134328358209	0	0	8	8
4312	0.982938	1.0608	1.1062	1.29683	1.11169	52.3333	3	376.312	8.55556	603.355	0.241612	0	55,3	2015	31,6363636363636	8,52272727272727	2	0	10	5
4313	2.30613	1.31053	1.19962	1.39704	1.55333	33.6875	4	323.056	8.3125	420.535	0.355153	1	40,2	2015	34,6764705882353	11,6176470588235	6	0	11	4
4315	0.516735	0.627172	0.514593	0.574656	0.558289	57	1	14.6085	6	459.823	0.504032	0	41,1	2015	18,2388059701493	3,28358208955224	0	0	3	2
4317	1.31548	1.57425	1.7835	1.56727	1.56012	34.9048	7	269.128	9.33333	320.633	0.383735	0	NA	2015	NA	NA	18	1	96	14
4318	0.942786	0.946331	0.833758	1.87074	1.1484	27.8889	12	221.291	5.11111	328.695	0.273169	1	32,4	2015	77,032967032967	16,9230769230769	19	6	146	10
4319	0.966237	1.0747	0.660617	1.11806	0.954905	29.8182	11	182.053	4.84848	316.263	0.267515	1	50,2	2015	62,0769230769231	15,6153846153846	14	2	44	10
4320	1.91318	1.17441	1.71167	1.50601	1.57632	23.5833	4	178.342	8.25	164.767	0.550567	1	37,5	2015	81,9506172839506	19,1975308641975	30	3	51	9
4321	1.5779	1.33843	0.917988	1.94786	1.44554	27.0556	6	249.557	4.61111	298.52	0.33583	0	63,7	2015	7,67509025270758	1,96750902527076	0	0	0	2
4322	0.660126	0.832398	0.49407	0.970757	0.739338	18.7778	3	93.8875	3.22222	184.121	0.292931	0	29,5	2015	53,8563535911602	4,66850828729282	1	0	3	6
4323	0.566335	0.7354	0.344688	0.934268	0.645173	24.3333	1	139.661	1.66667	251.961	0.481807	1	25	2015	89,9042553191489	18,031914893617	3	11	127	11
4324	0.43818	0.588271	1.06702	0.275186	0.592165	14.25	1	101.568	4.25	95.5465	0.319444	0	29,5	2015	53,8563535911602	4,66850828729282	17	0	27	5
4325	1.60089	1.26471	1.55091	1.38872	1.4513	46	5	258.46	24.2667	215.193	0.595676	1	35,2	2015	61,5174129353234	19,9502487562189	47	8	124	5
4326	2.15519	1.39078	1.38094	1.94869	1.7189	37.1667	8	251.277	5.33333	408.487	0.321042	1	37,5	2015	81,9506172839506	19,1975308641975	13	5	80	14
4327	1.92658	1.63469	2.10686	1.83049	1.87466	19.3333	7	118.191	5.09524	127.184	0.229141	1	37,5	2015	81,9506172839506	19,1975308641975	25	4	110	2
4329	0.898418	0.698234	0.946704	0.817316	0.840168	39.0952	7	264.176	5.2381	439.442	0.30432	1	37,5	2015	81,9506172839506	19,1975308641975	22	4	107	2
4330	0.865736	1.15692	0.967552	1.91239	1.22565	27.8095	7	198.617	8.14286	275.266	0.150867	1	36	2015	47,4433962264151	10,7075471698113	0	0	0	0
4362	1.30856	1.51553	2.67374	0.575107	1.51823	27.3333	3	114.633	6.77778	137.082	0.30881	1	NA	2015	NA	NA	38	11	108	22
4365	0.641496	0.749028	0.621491	1.26686	0.819718	16.9167	3	151.126	2.25	251.909	0.641059	0	46,5	2015	15,2199312714777	3,38487972508591	0	0	0	4
4370	0.981869	1.3465	0.66879	1.55102	1.13705	16	1	79.39	5.33333	56.9018	0.285714	0	48,2	2015	16,3173076923077	3,99038461538462	0	0	1	7
4375	0.871064	0.979832	1.30104	0.414292	0.891558	37.5357	7	244.431	18.5357	203.771	0.412232	1	42,5	2015	67,3897058823529	26,1397058823529	0	0	0	0
4380	1.24492	1.17377	1.21492	1.36796	1.25039	43.1	5	290.816	19.8	410.338	0.488268	1	36,6	2015	126	32,1875	14	3	41	6
4381	2.05915	1.06242	0.92187	0.919026	1.24062	38.125	4	485.272	18.75	325.875	0.622815	1	39,4	2015	62,0967741935484	15,9677419354839	9	0	5	5
4382	1.45236	1.28059	0.937218	0.890354	1.14013	22.6667	3	415.713	7.91667	166.772	0.201857	0	24,3	2015	41,4705882352941	6,54411764705882	6	0	29	4
4384	0.49474	0.695905	1.0404	0.27132	0.62559	29.0833	3	321.786	8.41667	444.144	0.280244	1	28,6	2015	71,5	10	1	6	43	4
4386	0.86945	0.652437	0.590757	0.945419	0.764516	39.25	4	363.857	19.8125	406.596	0.509629	1	36,4	2015	126,722222222222	32,2222222222222	9	3	14	21
4388	1.50909	1.72318	1.52412	0.91817	1.41864	42.5833	3	226.769	14.3333	306.668	0.38732	1	44,6	2015	33,0142857142857	9,28571428571429	1	0	1	2
4389	1.49043	1.63157	1.85334	1.12092	1.52406	88.25	1	807.082	49.25	423.452	0.756508	1	42,9	2015	65,1764705882353	16,1764705882353	3	0	21	4
4390	1.46529	1.56125	2.08468	1.57263	1.67096	58.45	10	465.643	29.65	475.087	0.677666	1	90,6	2015	19,8	38	88	17	252	7
4391	1.03766	1.29227	1.62201	1.39977	1.33793	43.4643	7	366.857	17.3929	414.21	0.421735	1	43,8	2015	88,32	23,4	16	1	28	18
4393	0.503361	0.5475	0.415104	0.962312	0.607069	41.25	6	221.8	19.1667	436.757	0.545072	1	27,8	2015	119,333333333333	19,4444444444444	5	7	11	7
4394	0.746109	0.889936	0.612715	1.54506	0.948456	37.1	5	349.074	16	457.343	0.495146	1	41,1	2015	111,6	46,3333333333333	15	7	74	4
4395	1.53121	1.01198	0.399225	1.12676	1.01729	14.25	1	100.943	3	167.725	0.8875	0	34,1	2015	19,703125	3,4375	0	0	0	0
4396	1.58295	1.94725	2.24992	1.78723	1.89184	51.8	5	406.118	29.95	365.32	0.473887	1	93,9	2015	35,1	22	78	20	123	12
4397	2.15058	2.22708	1.11381	1.69827	1.79744	32	2	541.852	7.875	289.909	0.287827	0	37,2	2015	31,7384615384615	7,46153846153846	0	1	2	0
4412	1.24356	1.61258	1.21616	2.32329	1.5989	28.1	5	219.57	5.45	343.916	0.297786	1	NA	2015	NA	NA	4	1	30	3
4433	0.920208	0.944225	0.738367	1.21113	0.953483	11.6071	7	101.668	4	111.424	0.332528	1	64,4	2015	17,3497536945813	5,73891625615764	0	0	1	10
4464	0.691401	0.75477	0.305078	0.67263	0.60597	38.75	1	155.904	2	331.635	0.0638052	0	29,8	2015	32,0888888888889	5,33333333333333	0	0	4	7
4465	0.877892	0.797822	0.52692	0.894452	0.774272	18.3125	4	101.516	2.875	161.232	0.565399	0	37	2015	24,6343042071197	4,77346278317152	0	0	6	6
4466	0.413392	0.372332	0.432202	0.392267	0.402548	20.875	2	159.535	2.375	236.141	0.145639	0	29,8	2015	32,0888888888889	5,33333333333333	0	0	10	2
4468	1.08654	1.38021	2.41574	0.500912	1.34585	19.95	5	143.234	5.85	189.204	0.222762	0	37,5	2015	81,9506172839506	19,1975308641975	12	0	25	15
4469	1.82742	2.35629	2.76468	2.0135	2.24047	17.9091	11	110.134	3.63636	218.832	0.4265	1	37,5	2015	81,9506172839506	19,1975308641975	15	3	67	12
4470	0.723165	0.831636	0.875957	0.901141	0.832975	17.25	9	120.978	4	162.392	0.269179	1	37,5	2015	81,9506172839506	19,1975308641975	16	5	115	4
4471	0.806906	0.760331	0.831572	0.775295	0.793526	28.6667	10	210.134	4.5	296.503	0.260449	1	37,5	2015	81,9506172839506	19,1975308641975	13	4	66	9
4472	0.947585	0.791123	0.925057	0.591069	0.813709	27.125	2	26.9207	9.875	278.337	0.797152	1	28,2	2015	65,6206896551724	6,55172413793103	8	1	21	8
4482	1.52645	1.45747	1.8058	1.66203	1.61294	62.4	10	552.084	30.25	549.775	0.689879	1	58,5	2015	75,8	71	99	34	200	7
4486	1.12359	1.43524	1.64443	1.39534	1.39965	38.8333	9	304.145	17.5556	346.495	0.438296	1	38,3	2015	142	36,6666666666667	61	20	128	7
4487	0.815093	0.62585	0.799128	0.89157	0.78291	48.9444	6	424.658	18.1667	660.524	0.514433	1	43,1	2015	119,916666666667	43,3333333333333	15	1	7	5
4488	0.957411	1.22215	0.402045	0.842566	0.856044	36.2222	3	279.804	3.66667	449.987	0.351149	0	29,4	2015	46,2352941176471	7,35294117647059	2	0	9	6
4489	1.36318	1.32094	1.32517	1.43597	1.36131	59.6667	3	544.311	18.5556	832.235	0.494005	1	38	2015	78,9473684210526	17,3684210526316	42	2	70	4
4497	0.651902	0.763175	1.05592	0.445745	0.729185	26.5	3	194.16	4.25	199.976	0.139773	0	45,1	2015	13,4794520547945	2,80821917808219	3	10	18	4
4498	1.5468	0.925213	1.01002	1.00897	1.12275	56.25	1	441.662	9.75	593.521	0.785324	0	43,7	2015	33,5614035087719	6,14035087719298	3	0	13	2
4499	0.647193	0.70408	0.957083	0.50271	0.702767	38	2	345.35	14.125	448.794	0.442056	0	38,2	2015	7,13071895424837	3,23529411764706	1	0	0	2
4500	0.880172	1.33895	1.55125	0.595215	1.0914	53	2	541.17	12.5	630.114	0.222281	0	NA	2015	NA	NA	0	0	2	11
4501	1.75502	1.96405	2.89881	1.47305	2.02273	47.875	2	392.87	20.125	447.498	0.348687	0	43,5	2015	56,4	12	12	0	9	2
4503	2.05263	1.14399	1.02946	1.33617	1.39057	40.625	4	480.063	7.625	505.027	0.386645	1	38,4	2015	64,7647058823529	13,2352941176471	5	1	15	7
4505	1.04976	1.15763	1.27689	1.14728	1.15789	61.5	1	366.084	7.5	629.488	0.0794451	0	45	2015	22,6629213483146	4,8876404494382	0	0	0	0
4506	0.946728	1.25671	1.19023	1.76166	1.28883	40.5417	6	298.4	11.25	492.692	0.354205	1	19,1	2015	85,1027397260274	10,8219178082192	11	0	23	7
4506	0.946728	1.25671	1.19023	1.76166	1.28883	40.5417	6	298.4	11.25	492.692	0.354205	1	42	2015	53,3870967741936	13,8709677419355	11	0	23	7
4507	1.70383	1.37086	1.9039	1.14823	1.5317	36.6667	6	396.564	10.125	456.481	0.426904	1	19,1	2015	85,1027397260274	10,8219178082192	7	1	2	7
4507	1.70383	1.37086	1.9039	1.14823	1.5317	36.6667	6	396.564	10.125	456.481	0.426904	1	42	2015	53,3870967741936	13,8709677419355	7	1	2	7
4508	0.925207	1.43913	0.525281	1.21374	1.02584	11.125	2	123.85	2.5	110.762	0.0828373	0	35	2015	14,0255102040816	3,26530612244898	0	0	43	3
4512	1.26313	0.878141	0.9815	0.925887	1.01216	24.75	2	173.019	3.875	244.79	0.182281	0	46,5	2015	15,2199312714777	3,38487972508591	0	0	0	9
4513	0.549651	0.757888	1.19584	0.758444	0.815457	22.375	4	135.022	8.875	141.167	0.381067	1	26,6	2015	86,4150943396226	9,62264150943396	22	8	43	6
4515	0.683764	0.819074	0.646315	1.11372	0.815719	17.3333	4	149.832	5.5	206.104	0.169111	0	32,6	2015	16,6818181818182	2,1797520661157	1	0	5	9
4517	1.0797	1.15733	1.0633	1.4753	1.19391	25.85	10	200.277	4.55	332.28	0.300035	1	38,3	2015	34,0609756097561	6,85975609756098	7	1	10	6
4518	1.27532	1.81173	1.67535	2.08867	1.71277	27.1429	7	219.374	4.78571	314.575	0.46875	1	29,4	2015	78,3823529411765	11,6666666666667	7	2	16	2
4524	0.714687	0.81014	0.509221	1.25772	0.822941	2.66667	1	26.5387	1.66667	28.9022	0	0	28,7	2015	34,5308056872038	3,74407582938389	0	0	0	2
4526	0.843473	0.918985	1.72918	0.372758	0.9661	48.25	3	329.918	13.8333	413.662	0.28437	0	46,5	2015	15,2199312714777	3,38487972508591	2	0	26	4
4528	0.515453	0.623131	0.85713	0.266033	0.565437	5.25	1	43.7118	2.25	17.5849	0	0	NA	2015	0,173913043478261	4,32065217391304	0	0	3	4
4531	1.2889	1.30858	0.956539	1.57845	1.28312	59.75	2	403.273	7.75	512.38	0.529359	0	46,5	2015	15,2199312714777	3,38487972508591	0	0	0	4
4544	1.6268	1.18715	1.20532	1.50999	1.38232	34.3333	3	367.094	6.08333	484.285	0.234746	1	NA	2015	NA	NA	0	0	1	6
4545	1.26942	1.36072	1.17383	1.55196	1.33898	32.8333	3	229.046	4.25	371.485	0.373213	0	41,1	2015	18,2388059701493	3,28358208955224	0	0	0	0
4546	1.04173	1.14973	0.826121	0.890859	0.977111	35.875	4	274.063	5.0625	361.327	0.171388	0	40,1	2015	21,1288209606987	4,29039301310044	0	0	1	10
4547	0.306885	0.283538	0.40014	0.28699	0.319388	21.6667	1	128.971	2	409.297	0.631694	0	37	2015	24,6343042071197	4,77346278317152	0	0	0	9
4548	1.03819	1.04405	0.786052	0.967226	0.958879	17.6667	2	127.047	4	146.192	0.207213	0	37	2015	24,6343042071197	4,77346278317152	0	0	0	6
4549	1.01306	0.998108	0.684311	1.16471	0.965048	21	3	107.983	1.66667	251.785	0.010101	0	37	2015	24,6343042071197	4,77346278317152	0	0	0	4
4550	0.625218	0.693857	0.427769	0.68214	0.607246	25.8333	4	176.529	2.66667	269.856	0.162346	0	39,4	2015	20,4289772727273	3,62215909090909	17	1	24	8
4551	1.09184	0.442041	0.466108	0.146883	0.536718	12.2222	3	85.2906	3	120.451	0.314316	0	40,1	2015	21,1288209606987	4,29039301310044	0	0	0	4
4552	1.19216	1.44509	1.08247	1.2496	1.24233	10.3333	1	76.1137	2	76.2163	0.685185	0	32,5	2015	28,2368421052632	2,59868421052632	2	0	1	9
4553	0.40243	0.378444	0.596374	0.21671	0.39849	28	5	212.678	18.2	142.027	0.352122	1	36	2015	47,4433962264151	10,7075471698113	44	0	17	5
4554	0.527138	0.52943	0.650932	0.472213	0.544928	20.7778	3	109.474	3.22222	183.024	0.0779332	0	40,1	2015	21,1288209606987	4,29039301310044	0	0	1	3
4555	0.773558	1.61412	0.666841	0.538496	0.898253	7.5	2	17.829	1.16667	49.2562	0.503268	1	29	2015	59,25	6,9140625	0	0	8	4
4584	0.791115	1.17655	0.827661	1.59366	1.09725	33.0833	9	347.065	8.61111	474.802	0.377146	1	32,2	2015	143,285714285714	39,2857142857143	16	8	71	14
4585	0.786958	0.726943	0.684921	0.90199	0.775203	41.3182	11	352.306	15.4318	444.994	0.382968	1	52,3	2015	104,285714285714	33,9285714285714	21	9	32	8
4586	1.50324	1.83683	2.51911	0.817781	1.66924	43.3333	6	339.238	19.3333	294.3	0.503639	1	22,5	2015	30,4137931034483	14,1379310344828	1	0	3	3
4587	0.358146	0.433624	0.496324	0.460795	0.437222	22.65	5	232.536	7.45	226.217	0.310847	1	42,4	2015	57,725	16,75	1	3	6	7
4589	0.999434	1.05886	0.552598	1.19766	0.952138	41.75	6	232.041	11.8333	358.757	0.378355	1	44,6	2015	33,0142857142857	9,28571428571429	2	1	5	9
4590	0.819051	0.745693	0.58092	1.0159	0.79039	26.9583	6	335.994	11.7917	282.865	0.475526	1	82,6	2015	73,4666666666667	27	3	0	18	8
4591	1.02134	1.49771	2.23819	0.45575	1.30325	54.875	2	427.247	20.875	594.266	0.402194	1	46,5	2015	0,173913043478261	3,91304347826087	7	0	13	21
4592	1.38826	1.60108	1.51575	1.85963	1.59118	26.9286	7	259.407	10.3214	269.216	0.650873	1	126,7	2015	59,7272727272727	42,2727272727273	6	1	11	4
4593	0.825778	1.0017	1.22623	0.962207	1.00398	62.5	8	457.849	27.75	707.853	0.51579	1	27,7	2015	119,928571428571	26,0714285714286	18	2	34	12
4594	0.513371	0.759845	0.727202	0.953429	0.738462	30.8182	11	236.71	11.7727	401.68	0.538488	1	32,5	2015	161,166666666667	37,5	30	5	18	18
4595	0.585358	0.777673	0.897365	0.302723	0.64078	30.25	3	450.462	13	291.302	0.405655	0	26	2015	2,125	11,09375	3	2	6	7
4596	0.943266	1.07214	1.26157	1.15199	1.10724	29.5417	6	217.402	11.25	239.497	0.552823	1	28,3	2015	126,75	16,25	14	4	28	14
4597	1.05979	1.02624	1.18123	1.0105	1.06944	45.4815	9	339.846	17.2593	594.447	0.558077	1	38	2015	187,3	55,5	37	4	50	13
4598	0.955204	1.11461	1.20361	0.90925	1.04567	39.5238	7	351.978	13.8095	419.779	0.379063	1	70,8	2015	83,7333333333333	29,6666666666667	3	0	21	6
4599	1.25415	1.80916	2.19777	0.973478	1.55864	41.75	9	324.52	18.3611	324.343	0.388125	1	93,9	2015	35,1	22	22	5	131	15
4600	1.43956	1.16409	0.750648	1.21985	1.14354	51.5	1	569.31	15.5	636.721	0.583028	1	38	2015	47,2692307692308	11,3461538461538	40	1	53	2
4601	1.08202	1.06269	1.50006	1.57831	1.30577	45.9706	17	404.26	19.6912	480.035	0.51416	1	51	2015	126	45,8333333333333	81	19	135	18
4602	1.33411	1.29166	1.78359	1.70299	1.52809	47.4615	13	416.892	20.4423	466.751	0.58806	1	72,2	2015	65	46,1538461538462	87	26	136	16
4603	0.693373	0.987774	0.730746	1.57768	0.997395	63.7143	14	481.743	17.9524	745.989	0.461219	1	44,6	2017	113,818181818182	30,4545454545455	8	1	20	11
4604	1.20144	1.3357	1.96312	0.680731	1.29525	27.3333	3	208.751	12.75	285.757	0.757156	1	NA	2015	0,0793650793650794	0,0793650793650794	0	0	3	5
4605	0.67627	0.756747	0.691451	0.69002	0.703622	42.6667	5	231.737	17.6667	245.398	0.505068	1	38,2	2015	40,38	6,5	4	0	49	8
4606	0.508519	1.02305	0.833853	1.68768	1.01327	39.2143	7	263.209	20.2143	384.924	0.509814	1	29,7	2015	149,75	29,1666666666667	13	4	48	6
4618	1.57706	1.43988	1.1308	1.84874	1.49912	21.525	10	149.766	3.65	293.49	0.452521	1	37,5	2016	81,9506172839506	19,1975308641975	14	2	50	10
4619	0.852668	1.02814	1.1314	1.28613	1.07458	26.7222	6	176.322	3.5	334.559	0.229074	1	38,8	2015	43,5096153846154	7,74038461538461	5	0	41	8
4620	1.60983	1.63444	1.93342	1.50083	1.66963	31.85	5	268.775	13.45	244.043	0.509005	1	73,8	2015	41,9770114942529	11,1494252873563	21	4	45	11
4621	1.77829	1.49971	0.959375	1.52197	1.43984	32.8	5	223.613	3.13333	313.008	0.162533	0	39,4	2015	20,4289772727273	3,62215909090909	0	1	1	1
4622	0.399535	0.569278	0.475549	1.48087	0.731309	13.1	5	91.2296	1.85	173.483	0.336668	1	37,5	2016	81,9506172839506	19,1975308641975	5	3	84	2
4623	0.486109	0.369877	0.403663	0.310091	0.392435	15.75	1	125.833	1.5	197.284	0.0263158	0	NA	2016	NA	NA	0	0	6	7
4625	1.1718	1.38872	1.16992	1.81281	1.38581	21.1875	4	118.575	3.5625	241.81	0.223823	0	37,4	2016	25,0975609756098	3,00813008130081	0	0	3	7
4626	1.90846	0.937946	0.881007	0.877028	1.15111	14.75	2	105.11	3	156.788	0.414027	0	32,5	2016	28,2368421052632	2,59868421052632	0	0	12	6
4627	1.84352	1.61717	1.66062	2.18029	1.8254	43.125	8	260.751	5.83333	541.184	0.302635	1	40,3	2015	48,6113989637306	10,0777202072539	5	4	78	13
4628	1.03909	0.519898	0.712661	0.492032	0.690919	18	3	144.303	3.5	149.586	0.558242	0	63,7	2016	7,67509025270758	1,96750902527076	0	0	0	2
4629	1.26695	2.12345	1.04366	2.09188	1.63149	35.75	1	289.692	4	285.017	0.0862048	0	39,4	2016	20,4289772727273	3,62215909090909	3	1	24	10
4630	2.0179	1.96942	2.72196	1.63455	2.08596	37.4375	12	270.316	6.0625	409.654	0.249189	0	NA	2016	NA	NA	4	0	33	9
4631	0.540736	0.435984	0.552297	0.677726	0.551686	21.5625	4	203.282	5.3125	219.308	0.304451	0	63,7	2016	7,67509025270758	1,96750902527076	0	0	0	2
4632	1.87916	1.60682	1.33363	1.88332	1.67573	29.4375	4	258.025	6.9375	357.66	0.269128	0	67,6	2016	27,5858208955224	6,58582089552239	1	0	10	5
4633	0.645932	1.09392	0.712406	1.29045	0.935677	22.2812	8	136.017	4.25	246.862	0.363706	1	36	2016	47,4433962264151	10,7075471698113	1	0	6	4
4635	0.493028	0.544273	0.410934	0.55004	0.499569	22.8333	3	138.165	2.83333	254.846	0.315543	1	29,5	2016	53,8563535911602	4,66850828729282	5	0	44	7
4636	1.27662	1.47447	1.52797	2.1499	1.60724	25.4167	12	207.466	4.1875	297.365	0.314822	0	NA	2016	NA	NA	12	1	89	6
4637	1.41604	0.832493	1.23394	0.457688	0.98504	7.25	2	52.2539	3.375	18.6261	0.166667	1	19,1	2015	85,1027397260274	10,8219178082192	6	3	98	40
4637	1.41604	0.832493	1.23394	0.457688	0.98504	7.25	2	52.2539	3.375	18.6261	0.166667	1	42	2015	53,3870967741936	13,8709677419355	6	3	98	40
4638	1.82825	1.64363	1.38602	1.89508	1.68824	30.1667	9	207.324	3.58333	399.354	0.429287	1	40,3	2016	48,6113989637306	10,0777202072539	3	5	110	13
4653	1.39291	1.66382	2.41148	1.30173	1.69249	69.75	4	423.807	31.4375	409.719	0.441167	1	42,5	2015	67,3897058823529	26,1397058823529	40	6	99	9
4654	1.05107	1.50754	1.92657	1.35464	1.45996	43.5	5	261.774	18.2	274.854	0.238625	1	42,5	2015	67,3897058823529	26,1397058823529	70	8	135	13
4659	1.13417	1.263	1.21551	1.37067	1.24584	21.4643	7	121.843	5	271.628	0.314802	1	29,6	2015	81,9264705882353	21,0294117647059	5	1	16	9
4665	0.427075	0.768595	1.17598	0.513652	0.721324	2	1	4.47	1.25	2.6334	0	1	20,8	2015	92,4324324324324	16,8918918918919	14	13	28	9
4669	0.498151	0.507607	0.83523	0.314738	0.538931	6.41667	3	19.6185	1.75	10.4143	0.252462	1	28,3	2014	15,5728155339806	3,15533980582524	9	3	36	8
4672	1.47404	1.22761	1.03034	1.27168	1.25092	15.75	2	113.915	5.25	198.537	0.48513	1	24,7	2015	83,5049504950495	15,1980198019802	1	0	6	11
4674	0.677871	0.937819	0.892144	1.53813	1.01149	26.5	4	252.113	6.16667	342.53	0.486002	1	31,7	2015	67	12,9090909090909	4	2	6	6
4675	0.82863	0.87103	0.935625	1.14417	0.944864	26.75	4	175.228	5	219.684	0.472605	1	30	2015	108,909090909091	20,6818181818182	11	4	18	3
4677	0.819799	0.6284	0.975061	0.684102	0.77684	41.3333	1	325.232	11.6667	299.634	0.623563	1	38,3	2014	34,0609756097561	6,85975609756098	0	0	0	0
4688	0.674806	0.900643	0.804577	0.619418	0.749861	44.5	2	275.117	5.75	175.59	0.550554	0	NA	2015	0,173913043478261	4,32065217391304	0	0	6	4
4696	0.95694	1.3363	0.925729	1.5266	1.18639	21.75	1	150.523	10.75	160.564	0.331633	0	32,6	2015	16,6818181818182	2,1797520661157	0	0	1	8
4699	1.52022	1.5877	1.50963	1.71931	1.58421	37.25	1	438.621	8.75	436.249	0.52375	0	32,6	2015	16,6818181818182	2,1797520661157	2	0	57	6
4700	0.970746	0.931323	2.03701	0.327508	1.06665	37.25	1	438.621	8.75	436.249	0.52375	0	32,6	2015	16,6818181818182	2,1797520661157	2	0	57	6
4708	1.1892	0.80842	1.24737	0.833771	1.01969	44	1	307.418	8	420.803	0.395955	0	62	2014	17,009900990099	4,28217821782178	0	0	2	0
4712	1.5987	1.3094	1.03112	1.58736	1.38165	66.3333	4	409.112	6.66667	642.745	0.38678	0	46,5	2016	15,2199312714777	3,38487972508591	0	0	0	2
4714	1.70868	2.13727	1.27435	1.85788	1.74455	40.9167	4	318.828	3.83333	467.348	0.362505	0	46,5	2015	15,2199312714777	3,38487972508591	0	0	0	4
4715	1.51277	0.764724	0.492284	1.11874	0.972129	34	1	306.737	5	423.797	0.178219	0	46,5	2016	15,2199312714777	3,38487972508591	0	0	0	2
4719	1.28791	1.47413	1.38214	1.41632	1.39013	39.1875	4	261.552	6.125	446.617	0.487834	1	29,4	2015	78,3823529411765	11,6666666666667	3	1	5	3
4721	1.84649	1.86777	2.00365	1.9137	1.90791	28.6667	6	385.757	5.38889	345.982	0.330314	1	64,4	2014	17,3497536945813	5,73891625615764	10	0	35	6
4737	0.429351	0.502872	0.552038	0.851845	0.584027	26.3333	3	219.992	2.5	382.143	0.106234	0	28,8	2015	30,0183486238532	2,93577981651376	1	0	0	2
4738	1.60634	1.91774	2.616	1.59241	1.93312	42.5556	3	369.574	11.3333	499.752	0.268114	1	20,3	2015	51	4,12698412698413	8	5	13	7
4743	2.0568	2.15814	2.81155	2.31459	2.33527	61.5	2	467.083	40.25	306.299	0.359775	1	19,1	2015	73,2978723404255	8,19148936170213	21	1	18	3
4745	0.902617	0.94942	0.762883	0.998486	0.903351	13.3333	1	122.284	4	113.925	0.0580808	0	25,6	2015	26,5593869731801	2,47126436781609	15	2	30	10
4747	0.439259	0.354185	0.324715	0.332989	0.362787	7.375	2	62.5626	1.375	71.2077	0.1	0	25	2015	32,8389261744966	2,95302013422819	2	0	16	4
4749	0.444655	0.6033	0.328778	1.06207	0.6097	17.4375	4	149.887	2.875	141.842	0.078922	0	25,6	2015	24,875	2,30902777777778	0	0	2	6
4750	1.68495	0.794692	0.697792	0.694116	0.967887	17.75	2	160.984	3.25	190.142	0.161526	0	24,6	2015	52,8828125	7,4609375	7	0	10	10
4752	1.35689	1.35883	0.89057	1.00253	1.15221	16	3	158.945	2.58333	230.137	0.142149	0	24,6	2015	52,8828125	7,4609375	8	0	28	12
4755	0.733018	1.10845	1.12956	0.505117	0.869036	36.25	1	255.266	14.25	194.682	0.0964674	0	26,5	2015	18,1794871794872	1,79487179487179	0	0	0	3
4771	0.739076	0.65293	0.33988	0.552883	0.571192	23	1	157.555	1.66667	307.099	0.11396	0	31,7	2015	17,7723076923077	1,66153846153846	0	0	0	0
4789	0.941697	1.07675	1.27958	0.598663	0.974174	24.1667	6	195.978	10.0417	212.501	0.688185	1	33	2015	41,6	13,75	13	3	10	8
4791	0.370738	0.496232	0.242431	0.570193	0.419899	29.0625	4	561.497	8.25	312.721	0.493594	0	29,9	2015	31,2631578947368	6,84210526315789	0	0	21	5
4792	0.417128	0.634362	1.00251	0.634338	0.672085	57.1667	2	538.899	35.8333	357.449	0.19442	1	11,6	2014	19,9189189189189	9,32432432432432	19	0	7	4
4794	0.815951	0.999432	0.82557	1.37583	1.0042	27.8571	7	224.999	12.0357	347.503	0.558141	1	36,6	2015	140,5	45,625	43	7	160	9
4795	0.860127	0.866943	0.977178	0.973275	0.919381	25.875	6	189.545	10.7917	269.967	0.361665	1	40,3	2015	94,4375	39,375	15	8	35	6
4796	0.465664	0.440873	0.461044	0.618362	0.496486	37.125	4	342.11	8.6875	459.602	0.234396	1	34,1	2015	71,2	17,6666666666667	8	5	35	12
4797	0.656384	0.781769	1.00539	0.737682	0.795305	27.75	6	242.293	11.1667	420.644	0.596073	1	40,1	2015	135,375	30	8	5	49	4
4798	0.743282	0.86735	0.704095	1.36267	0.919349	37.75	4	304.412	9.375	466.163	0.380722	1	31,3	2015	112,85	25,25	6	1	32	11
4799	0.790821	0.898059	0.665746	1.02805	0.845669	19.6667	3	140.783	7.08333	389.036	0.6172	1	42,8	2015	126,0625	32,1875	4	0	6	6
4800	0.72025	0.766927	0.671367	0.349423	0.626992	27.9583	6	169.904	8.875	282.094	0.459804	1	34,3	2015	0,242424242424242	10,6060606060606	1	0	6	2
4802	0.927938	1.11654	0.502483	0.990387	0.884338	20.6667	1	156.261	3	288.317	0.356926	0	43,6	2015	1,20253164556962	0,69620253164557	1	0	0	3
4803	0.973295	1.29817	1.73549	1.02935	1.25907	45.4375	8	367.409	18.7812	464.987	0.513437	1	93,9	2015	35,1	22	36	9	62	5
4805	1.67645	0.864356	0.876768	0.921433	1.08475	29.9545	11	247.3	10.5909	366.223	0.324315	1	45,1	2015	140,5	45	0	0	0	0
4806	1.23907	1.04224	0.824577	1.2981	1.101	34.8571	7	273.079	12.2857	450.772	0.455407	1	47,3	2015	83,5714285714286	23,5714285714286	11	1	91	16
4807	1.01649	0.897915	0.893294	0.504889	0.828146	46.125	2	365.04	16.25	341.755	0.869398	1	35,4	2015	66,8965517241379	9,31034482758621	1	0	3	6
4808	0.798558	0.950119	0.856001	1.26217	0.966713	26.625	2	256.616	11.625	234.378	0.502988	1	35,4	2015	66,8965517241379	9,31034482758621	2	0	33	9
4809	0.880661	0.407392	0.391088	0.44705	0.531548	24.7	5	260.038	8.35	325.203	0.320664	1	23,3	2015	119,6875	15,3125	6	0	20	11
4810	1.14072	0.97957	0.807696	1.09466	1.00566	36.6667	3	184.681	13.9167	404.135	0.53971	1	25,6	2015	128,071428571429	21,7857142857143	6	0	28	24
4811	0.783677	1.0077	0.785111	1.0657	0.910549	38.8333	3	206.689	14.75	425.478	0.558949	1	26	2015	116,846153846154	19,8076923076923	5	0	26	22
4813	1.39925	0.733046	0.548771	1.45548	1.03414	24.75	8	269.849	8.15625	350.803	0.260363	1	43,7	2015	63	19,2105263157895	4	0	6	1
4814	0.339787	0.382149	0.289575	0.433759	0.361317	33.75	1	304.156	23.25	359.361	0.678437	0	25,6	2015	21,5510204081633	2,3469387755102	0	0	12	5
4821	0.403514	0.896414	0.278987	1.21096	0.697469	27.25	4	261.078	5.75	321.448	0.370598	1	28,7	2016	15,2426035502959	1,80473372781065	1	2	24	4
4835	0.298809	0.470168	0.668881	0.0762094	0.378517	51	6	416.97	20.8333	348.002	0.503245	1	NA	2017	0	0,416666666666667	1	0	4	17
4836	0.479714	1.20705	1.39613	0.158175	0.810267	73.4286	7	442.224	37.0476	541.133	0.924821	1	28,6	2016	71,5	10	7	3	6	18
4848	0.468989	0.880263	0.617443	0.961782	0.732119	24.0625	4	172.556	2.75	311.422	0.279958	0	39,4	2016	20,4289772727273	3,62215909090909	0	0	0	3
4849	0.831234	0.443462	0.402033	0.525484	0.550553	31.3333	3	227.106	2.33333	334.052	0.0700451	0	39,4	2016	20,4289772727273	3,62215909090909	1	0	0	6
4850	1.50266	0.967037	0.649833	0.836919	0.989113	46	2	252.96	3.83333	429.859	0.207689	0	40,1	2016	21,1288209606987	4,29039301310044	0	0	3	2
4851	0.696518	0.858572	1.34816	0.354174	0.814356	49.8889	6	398.297	11.8889	473.255	0.324773	1	73,8	2016	41,9770114942529	11,1494252873563	42	8	132	6
4852	0.882314	0.97439	0.844374	0.958545	0.914906	27.6071	7	190.893	5.10714	345.927	0.153914	1	37,5	2016	81,9506172839506	19,1975308641975	13	3	46	8
4854	0.783056	0.930346	1.01457	0.496609	0.806147	47.3333	3	273.428	2.88889	525.655	0.146111	0	29,8	2016	32,0888888888889	5,33333333333333	0	0	7	8
4855	0.258636	0.309446	0.449724	0.324104	0.335477	14.4167	3	82.4532	4.08333	111.114	0.503318	0	37,4	2016	25,0975609756098	3,00813008130081	0	0	2	6
4856	1.37311	1.66402	1.31574	2.18455	1.63435	20.6667	3	166.25	3.22222	236.078	0.103649	1	37,4	2016	25,0975609756098	3,00813008130081	2	0	30	11
4857	0.904637	0.551429	0.651261	0.765528	0.718214	31.3111	15	219.807	5.2	436.542	0.295247	1	32,4	2016	77,032967032967	16,9230769230769	13	7	131	10
4858	1.27238	1.39375	1.1398	1.26162	1.26689	16.3333	1	82.6276	3.66667	34.5993	1	0	63,7	2016	7,67509025270758	1,96750902527076	0	0	0	2
4860	0.474888	0.493684	0.819215	0.298374	0.52154	37.4	5	310.768	19.8667	205.929	0.355346	0	36	2016	47,4433962264151	10,7075471698113	48	0	20	8
4861	0.932538	0.996259	1.53144	0.616965	1.0193	50	1	400.945	3.25	466.298	0.310834	1	36	2016	47,4433962264151	10,7075471698113	0	0	0	8
4862	1.40659	1.50266	2.25364	0.800611	1.49087	40.9667	10	372.408	9.2	425.97	0.369022	1	73,8	2016	41,9770114942529	11,1494252873563	18	2	62	10
4864	1.7963	1.1924	1.50838	1.41232	1.47735	30.075	10	294.339	7.325	320.06	0.311532	1	73,8	2016	41,9770114942529	11,1494252873563	16	2	45	7
4865	0.493691	0.892187	1.15268	0.94994	0.872126	37.825	10	335.884	5.9	464.358	0.364742	1	40,3	2016	48,6113989637306	10,0777202072539	6	5	107	14
4866	1.5092	1.66858	1.54554	1.62653	1.58746	53.9333	5	438.603	14.2	521.485	0.293368	1	67,6	2016	27,5858208955224	6,58582089552239	28	4	72	7
4867	0.783911	0.864842	1.16392	0.694561	0.87681	25.4167	4	166.208	5.75	231.961	0.190287	1	67,6	2016	27,5858208955224	6,58582089552239	0	0	123	5
4868	0.551941	0.792584	0.998743	0.745861	0.772283	38	3	313.876	8.44444	457.449	0.199411	0	67,6	2016	27,5858208955224	6,58582089552239	2	0	10	8
4872	0.65007	0.736228	1.01262	0.29759	0.674126	29.75	3	383.929	12.5833	463.983	0.364958	1	56,1	2016	31,6470588235294	12,3529411764706	34	1	7	10
4873	0.670582	0.649012	0.491297	0.842482	0.663343	41.3333	4	302.043	13.4167	339.666	0.653379	1	33,2	2016	108,416666666667	23,75	9	1	5	8
4874	0.90561	1.03773	0.740403	0.799188	0.870733	30.5	3	197.792	8.75	236.868	0.714222	1	33,2	2016	108,416666666667	23,75	4	1	1	5
4875	0.878212	1.18438	1.63216	0.471217	1.04149	39.0833	3	394.3	14.6667	338.29	0.397297	1	44,5	2015	101,846153846154	42,3076923076923	10	3	44	12
4878	0.621204	0.871659	0.375013	0.914877	0.695688	9.75	1	102.492	5	124.338	0.614286	0	32,7	2015	3,02222222222222	1,88888888888889	1	0	16	9
4879	0.89279	0.986527	0.956188	1.47268	1.07705	46.4667	5	352.174	16.7333	556.378	0.490604	1	43,6	2016	167,7	50,75	25	3	35	6
4880	0.847202	1.13485	0.66924	1.13819	0.947369	22.6875	4	234.55	7.3125	154.131	0.349473	1	37,2	2015	29,6388888888889	5,13888888888889	2	0	2	2
4881	1.2211	1.02206	0.992102	0.700956	0.984053	21.4444	3	177.623	7.88889	285.946	0.769204	1	24,8	2016	40,1666666666667	5,69444444444444	8	1	21	10
4882	1.4695	1.40394	1.64954	1.54484	1.51696	44.5	11	444.776	16.8636	464.357	0.39505	1	93,9	2015	35,1	22	11	2	13	4
4883	0.749907	1.2244	1.52573	1.43862	1.23466	54.4	10	370.353	20.1	642.865	0.406206	1	35,4	2016	115,5	35	38	13	80	7
4884	1.10592	1.52788	2.06356	1.5548	1.56304	38.6667	7	312.514	15.8571	496.497	0.622048	1	45	2016	153,090909090909	50,9090909090909	63	15	97	7
4885	1.13454	1.41667	1.76817	1.22346	1.38571	49.4444	12	341.558	18.6389	550.086	0.419452	1	40,3	2015	167,142857142857	40,7142857142857	48	18	93	5
4886	1.03372	1.33985	1.669	1.44646	1.37226	51.5167	15	445.276	22.9	548.981	0.535532	1	43,1	2016	119,916666666667	43,3333333333333	33	7	75	14
4887	1.1787	1.10057	1.07567	1.53636	1.22282	33.45	10	281.364	11.8	355.178	0.309199	1	109,5	2015	38,5789473684211	36,0526315789474	25	7	27	7
4888	1.79129	0.901304	0.898991	1.16602	1.1894	30.25	6	296.368	11.125	325.292	0.519409	1	85,9	2015	43,2857142857143	22,1428571428571	4	0	15	6
4889	0.635662	0.512321	0.683232	0.431172	0.565597	37.0357	7	488.644	10.5714	372.722	0.414151	1	NA	2015	NA	NA	4	0	15	6
4890	1.00024	1.13274	1.02808	1.4082	1.14232	35.1	10	262.832	10.525	470.624	0.361615	1	45,4	2015	96,5	25	1	0	32	10
4891	1.12666	0.845135	0.73526	0.866246	0.893324	34.45	5	264.9	13.05	454.658	0.361454	1	34,6	2015	85,1176470588235	16,1764705882353	12	2	66	12
4892	0.674942	1.11061	0.596168	1.43148	0.953298	38.05	5	310.476	14.4	439.249	0.372028	1	38	2015	78,9473684210526	17,3684210526316	2	1	14	0
4893	0.962404	1.59652	1.16494	0.897496	1.15534	22.625	4	157.912	10.4375	147.478	0.686932	1	42,8	2015	57,4782608695652	9,02173913043478	2	0	50	9
4894	0.601319	0.770397	0.517856	1.09517	0.746186	26.625	2	256.616	11.625	234.378	0.545036	1	35,4	2015	66,8965517241379	9,31034482758621	1	0	12	7
4895	0.52226	0.725574	0.815129	0.464547	0.631877	53.1905	7	622.011	16.2381	475.123	0.476781	1	39,4	2016	62,0967741935484	15,9677419354839	3	0	14	8
4896	0.654694	0.772954	0.641729	1.058	0.781845	25.3333	6	183.667	13.7083	251.504	0.580893	1	27,8	2015	119,333333333333	19,4444444444444	14	5	46	5
4898	1.17113	1.2422	0.888296	1.30469	1.15158	21	1	212.375	16	125.859	0.318903	1	26	2014	116,846153846154	19,8076923076923	1	0	2	8
4899	1.28463	1.1653	1.04168	1.59838	1.2725	33	4	265.655	12.4375	297.673	0.380696	1	42,4	2015	61,375	21,25	16	6	99	8
4900	1.14845	1.11552	0.806822	1.47443	1.13631	25.3864	11	207.394	9.15909	306.272	0.542252	1	50,9	2016	74,7647058823529	27,3529411764706	2	1	15	8
4901	0.507851	0.478581	0.527456	0.469555	0.495861	24.75	3	196.568	7.58333	336.549	0.407162	0	38,7	2016	7,45454545454545	1,81818181818182	0	0	0	4
4902	1.8794	1.48734	2.05535	1.03672	1.6147	47.375	2	506.004	27.5	428.604	0.833559	1	27,3	2015	60,1363636363636	11,1363636363636	0	0	7	3
4903	1.45107	0.910483	0.717991	0.776836	0.964095	8.75	1	91.2916	3	250.567	0.570466	0	24,4	2015	53,15625	5	3	0	4	6
4917	0.736867	0.907312	1.02194	0.429157	0.773818	31	2	277.19	18.125	418.589	0.753032	1	NA	2015	0,191176470588235	6,32352941176471	0	0	3	8
4918	1.48669	1.74272	2.25193	1.6472	1.78213	62.2222	9	456.394	25.1852	739.484	0.606638	1	40,8	2016	153,947368421053	57,8947368421053	52	14	116	10
4921	0.218612	0.271919	0.267559	0.234257	0.248087	18.5	1	184.865	3.5	184.797	0.177632	1	NA	2015	NA	NA	2	1	15	6
4923	0.320472	0.659619	0.521402	0.962231	0.615931	37.8438	8	252.137	16.9688	411.183	0.431812	1	38,4	2016	138,666666666667	45,8333333333333	4	3	9	14
4924	1.1537	1.15476	1.21517	1.15503	1.16967	36.4167	9	288.332	15.1944	448.838	0.470775	1	36,4	2016	126,722222222222	32,2222222222222	4	0	12	10
4925	0.86614	0.909128	1.0147	0.992845	0.945703	32.5625	8	262.983	13.375	431.804	0.353136	1	41,7	2016	120,772727272727	42,5	24	7	37	22
4926	0.614973	0.939275	1.13714	1.00764	0.924757	42.35	10	340.303	17.8	508.934	0.384188	1	39,1	2016	206,714285714286	66,4285714285714	25	7	36	18
4929	1.0015	1.61841	2.11883	1.50897	1.56193	57.8333	10	390.667	24.6333	652.328	0.431883	1	37,5	2016	139,652173913043	48,4782608695652	63	23	149	9
4930	0.913799	0.838206	0.776869	1.0106	0.884869	25.9643	7	270.036	9.10714	273.794	0.632875	1	109,5	2015	38,5789473684211	36,0526315789474	6	1	11	4
4932	0.780674	1.02286	1.15163	1.10773	1.01573	35.125	12	257.369	12.375	392.912	0.480637	1	32,7	2016	46	10,7894736842105	15	5	30	16
4934	1.14777	1.67568	1.66848	1.72896	1.55522	39.4444	9	308.208	17.5556	386.087	0.432415	1	43,8	2015	88,32	23,4	16	3	22	12
4935	0.945144	1.00849	1.37241	0.495172	0.955303	44.5	3	339.931	17.0833	371.353	0.588111	1	42,8	2016	57,4782608695652	9,02173913043478	2	0	13	9
4936	1.44165	1.45895	1.42052	1.10571	1.35671	20.1667	3	135.057	8.83333	293.856	0.554053	1	29,7	2015	149,75	29,1666666666667	17	2	39	7
4937	1.77735	1.91075	1.53131	1.00608	1.55637	26.85	5	897.282	3.9	259.385	0.288993	0	26,1	2016	58,8333333333333	7,5	2	0	3	9
4938	1.12863	1.04203	0.858268	1.33499	1.09098	36.75	1	301.534	21.75	287.542	0.459131	0	27,6	2016	36,925	7,125	0	0	1	2
4943	0.275383	0.200125	0.315415	0.154761	0.236421	24.75	4	259.474	2.5	227.27	0.0745343	0	40,1	2016	21,1288209606987	4,29039301310044	0	0	1	2
4944	1.37365	1.70276	2.98037	0.681028	1.68445	33.75	5	229.738	26.4	96.7188	0.679989	1	73,8	2016	41,9770114942529	11,1494252873563	52	29	536	11
4945	0.254214	0.336277	0.43563	0.163784	0.297476	27.75	2	234.142	3.5	310.839	0.293766	0	22	2016	58,1629213483146	6,85393258426966	1	0	2	4
4947	0.995015	1.07273	0.549495	0.984125	0.90034	11.1667	3	51.7197	1.25	94.2002	0.104501	0	37	2016	24,6343042071197	4,77346278317152	0	0	1	2
4949	0.527249	0.682307	1.10029	0.639058	0.737226	17.75	1	165.873	4.25	167.292	0.139652	1	29,5	2016	53,8563535911602	4,66850828729282	0	0	8	8
4950	1.69471	1.25172	1.01406	1.67167	1.40804	23.3333	3	151.296	2.41667	249.992	0.336348	1	29,5	2016	53,8563535911602	4,66850828729282	3	0	24	6
4952	0.839924	1.3929	0.957542	2.08437	1.31868	18.3	5	122.044	4.1	179.534	0.235156	1	NA	2016	NA	NA	2	1	20	8
4953	1.18259	1.71731	2.19948	1.46912	1.64213	35.3636	11	275.051	6.40909	390.273	0.357856	0	NA	2016	NA	NA	0	0	0	0
4954	0.935402	0.927127	1.10981	1.10234	1.01867	29.75	10	201.008	5.575	347.614	0.325545	0	NA	2016	NA	NA	11	0	11	7
4955	1.59996	1.37899	1.22908	0.739037	1.23677	14.5	2	124.5	3.125	147.435	0.328065	0	32,5	2016	28,2368421052632	2,59868421052632	9	0	0	4
4980	0.637609	0.877876	0.684697	0.474922	0.668776	23.8333	3	159.176	2.91667	145.87	0.13407	0	NA	2016	0,0732984293193717	2,14659685863874	0	0	0	1
4981	0.480726	0.377707	0.624529	0.169463	0.413106	39.1	5	248.405	10.55	263.413	0.187701	1	42,5	2016	67,3897058823529	26,1397058823529	16	4	16	9
4983	0.524803	0.709213	0.728613	1.07784	0.760118	10.5	1	251.484	4.25	118.203	0.72803	1	25	2016	68,0322580645161	14,6774193548387	0	1	10	8
4984	0.643804	0.850966	0.836271	1.11695	0.861997	25.3611	9	178.765	5.11111	311.679	0.353543	1	25	2016	68,0322580645161	14,6774193548387	3	2	5	5
4986	0.739116	0.939496	1.20666	1.34157	1.05671	7.75	3	38.6317	2.25	72.1124	0.491824	1	20,8	2016	92,4324324324324	16,8918918918919	15	14	40	12
4987	1.28724	1.6183	1.92586	0.937038	1.44211	54.8333	6	360.132	22.25	433.395	0.314055	1	26,6	2016	86,4150943396226	9,62264150943396	38	7	83	1
4988	1.02641	0.939341	0.806671	1.43967	1.05302	32.1875	4	201.879	15.75	216.177	0.532881	1	24,9	2016	55,1315789473684	13,1578947368421	5	4	14	11
4989	1.61419	1.12749	1.38488	1.27875	1.35133	27.0833	4	242.629	6.16667	298.325	0.549291	1	30,1	2016	84,8666666666667	16	2	1	20	10
4990	0.642916	0.805643	0.619581	1.08023	0.787093	16.75	1	147.214	1.75	255.302	0.219766	0	28,3	2016	15,5728155339806	3,15533980582524	0	1	1	1
4991	1.35922	1.03204	0.799246	1.57153	1.19051	32.3889	6	283.571	6.27778	316.429	0.260339	1	24,7	2016	83,5049504950495	15,1980198019802	5	6	19	4
4992	1.54399	1.1223	0.923731	1.72048	1.32762	61.3333	1	411.337	11	532.162	0.0833251	1	24,7	2016	83,5049504950495	15,1980198019802	0	0	1	8
4993	1.67273	1.41074	1.52837	1.70496	1.5792	49.1667	4	363.801	7.08333	558.155	0.265797	1	31,7	2016	67	12,9090909090909	15	0	15	5
4994	0.674679	0.952022	1.0275	0.98621	0.910103	36.75	7	234.513	5.53571	417.854	0.358107	1	30	2016	108,909090909091	20,6818181818182	12	3	14	2
4995	0.500454	0.388572	0.504667	1.09532	0.622253	29.5714	14	225.713	4.76786	344.911	0.352791	1	38,3	2016	34,0609756097561	6,85975609756098	1	2	17	5
4996	1.42953	1.90347	0.96484	2.09587	1.59843	28.3125	12	224.651	5.08333	352.911	0.352516	1	38,3	2016	34,0609756097561	6,85975609756098	3	1	14	10
4998	0.579378	0.328235	0.463814	0.360356	0.432946	34.9	5	268.649	3.9	414.253	0.205356	0	31,7	2016	21,3959731543624	4,39597315436242	0	2	2	8
5000	1.27476	2.21398	1.39186	1.73822	1.65471	58	2	407.94	8	677.739	0.480821	0	40,6	2016	31,9915966386555	9,32773109243698	1	1	11	8
5001	1.25333	1.05364	0.985328	1.4151	1.17685	14.8333	3	127.843	2.33333	182.961	0.332624	0	40,6	2016	31,9915966386555	9,32773109243698	1	1	3	7
5002	1.56574	1.6728	2.27518	1.254	1.69193	49.25	4	428.8	7.9375	582.797	0.267408	0	47,6	2016	22,0163043478261	4,59239130434783	13	1	26	4
5003	1.29289	1.40437	1.08273	2.04048	1.45511	36.05	5	283.112	7.95	397.321	0.293099	0	47,6	2016	22,0163043478261	4,59239130434783	0	0	1	5
5004	1.48002	1.4965	1.13084	1.89576	1.50078	38.5833	3	369.801	8.33333	446.978	0.297049	0	62	2016	17,009900990099	4,28217821782178	0	0	1	5
5005	0.701201	0.8173	0.512665	1.2228	0.813492	52.9524	7	375.296	8.57143	491.894	0.253807	0	62	2016	17,009900990099	4,28217821782178	0	0	6	6
5006	1.42005	1.46443	0.997112	1.9908	1.4681	41.8333	3	394.984	5.41667	493.592	0.337208	0	62	2016	17,009900990099	4,28217821782178	0	0	4	0
5007	1.51076	0.841806	0.604516	0.870771	0.956964	55.6875	4	382.938	7.1875	615.836	0.333102	0	62	2016	17,009900990099	4,28217821782178	0	0	4	0
5008	1.37907	0.622121	0.668309	0.535553	0.801262	22.875	4	111.2	3.6875	250.753	0.310936	0	46,5	2016	15,2199312714777	3,38487972508591	0	0	0	4
5009	1.45876	1.17106	1.06681	1.60661	1.32581	30.5	6	217.139	3.75	358.165	0.274123	0	46,5	2016	15,2199312714777	3,38487972508591	0	0	0	4
5010	1.13564	1.67902	1.63038	2.05644	1.62537	45.6	10	420.295	9.475	572.351	0.323933	1	64,4	2016	17,3497536945813	5,73891625615764	9	0	29	5
5011	1.68949	1.61387	0.949945	1.68168	1.48375	61	2	653.18	16.3333	774.68	0.475813	1	64,4	2016	17,3497536945813	5,73891625615764	24	0	1	2
5013	1.79742	1.22746	1.13835	1.35006	1.37832	24	1	197.47	1.5	308.577	0.415805	1	64,4	2016	17,3497536945813	5,73891625615764	1	0	0	3
5014	0.991801	0.902808	1.31079	0.832064	1.00937	44.9062	8	432.212	9.25	598.686	0.325357	1	64,4	2016	17,3497536945813	5,73891625615764	6	2	36	6
5015	1.24565	1.22515	0.954162	1.3849	1.20246	13.375	2	146.309	4.375	132.031	0.495371	0	28,7	2016	15,2426035502959	1,80473372781065	2	0	1	3
5016	0.91052	1.09038	1.20848	0.946268	1.03891	28.6667	1	179.56	3.33333	513.892	0.277964	0	33	2016	29,9651162790698	3,51744186046512	1	0	4	0
5017	1.07277	1.37157	0.837756	1.54374	1.20646	47.1667	4	335.956	5.33333	508.9	0.366964	0	33	2016	29,9651162790698	3,51744186046512	1	0	7	0
5018	1.32486	2.02137	0.837655	1.51618	1.42502	10	4	71.2983	2.16667	62.2187	0.662358	0	28,3	2016	27,4532710280374	3,55140186915888	0	0	1	0
5023	0.279393	0.928508	1.53375	0.50449	0.811535	38.0417	6	263.221	8.58333	306.738	0.219731	0	20,3	2016	51	4,12698412698413	4	4	11	6
5026	1.93379	2.60816	2.57141	1.4413	2.13867	55.25	1	339.398	11	272.414	0.657995	1	25,6	2016	24,875	2,30902777777778	1	0	33	11
5027	1.33971	1.39243	1.9682	0.560725	1.31527	16.7083	6	96.9612	2.58333	293.43	0.319378	0	25,6	2016	24,875	2,30902777777778	1	0	21	14
5028	0.972168	0.955611	0.777361	0.971493	0.919158	18.25	1	118.892	3.5	113.755	0.307461	0	25,6	2016	24,875	2,30902777777778	1	0	0	4
5030	1.06187	0.578238	0.491334	0.691813	0.705814	22.25	1	211.828	1.75	298.823	0.168651	1	21,8	2016	70,1647058823529	8,52941176470588	3	1	37	7
5069	1.47206	1.21756	1.70299	1.31263	1.42631	60.7222	9	557.615	26.8333	494.095	0.662728	1	83	2015	88,2	59	97	24	144	12
5070	0.941058	1.14687	1.3032	1.49712	1.22206	37.5938	8	300.646	16.6875	488.38	0.415271	1	40,8	2016	153,947368421053	57,8947368421053	47	15	149	9
5071	0.917831	0.92354	1.26036	0.99144	1.02329	60.4667	20	506.376	25.85	569.4	0.466504	1	51,3	2016	129,666666666667	59,1666666666667	57	15	139	15
5072	1.48717	1.73885	2.22986	1.20993	1.66645	31.0227	11	238.988	15.5682	357.589	0.416494	1	41,6	2016	81,5238095238095	26,1904761904762	14	2	15	6
5073	1.39063	1.34094	0.998005	1.06777	1.19934	42	1	267.877	5.75	410.228	0.196053	0	NA	2016	0,108108108108108	2,16216216216216	0	1	0	2
5074	0.8738	0.933948	1.11938	0.602412	0.882384	30.2667	5	266.142	18.6	230.042	0.699099	1	11,6	2016	19,9189189189189	9,32432432432432	20	0	6	5
5076	0.800136	0.980634	1.40769	0.673687	0.965536	51.7	5	316.099	25	405.395	0.423133	1	27,9	2016	123,833333333333	18,3333333333333	5	5	11	9
5077	0.972024	0.749551	0.820809	0.708811	0.812799	23.75	3	200.921	12.0833	288.216	0.575624	1	36,6	2016	96,6666666666667	15,8333333333333	1	1	5	4
5078	0.622051	0.938653	0.44449	1.21298	0.804544	26.625	2	242.574	2.875	387.02	0.26145	0	34,1	2016	19,703125	3,4375	0	0	0	0
5079	1.20427	1.17659	1.08433	1.27326	1.18461	85.4848	11	680.4	34.5455	818.311	0.615159	1	53,2	2016	137,1	49	25	8	44	18
5081	0.814541	0.970324	1.01876	1.51663	1.08006	42.6562	8	317.462	15.0625	473.51	0.556979	1	46,8	2016	191,857142857143	56,4285714285714	19	9	105	6
5084	1.47559	0.707794	0.734191	0.836208	0.938446	27.9375	4	211.045	13.375	384.139	0.689684	1	40,1	2016	135,375	30	11	3	35	5
5085	0.537767	0.580777	0.705467	0.517007	0.585255	41.8125	4	226.409	13.5	474.838	0.307185	1	28,3	2016	160,857142857143	32,8571428571429	3	5	43	12
5086	1.26773	0.987815	0.919321	1.08118	1.06401	27.0833	9	332.547	6.63889	432.641	0.43394	1	33,2	2016	104,3	31,5	12	7	39	9
5087	0.610196	0.747354	0.751107	1.20138	0.827509	27.75	12	305.054	8.3125	410.114	0.468463	1	33,2	2016	104,3	31,5	14	7	57	9
5088	1.29998	1.37804	0.989253	1.34682	1.25353	39.0417	12	298.903	11.5	526.538	0.426587	1	43,2	2016	145,8	32,5	9	1	22	13
5089	1.41816	1.40826	1.78993	0.891633	1.37699	55.6667	3	486.042	26	448.048	0.66276	1	29,9	2016	48,65625	16,25	2	0	5	8
5090	0.328941	0.671419	0.313322	0.811064	0.531186	26.25	2	256.496	8.375	283.639	0.348703	1	31,2	2016	20,9545454545455	5,11363636363636	2	0	2	4
5092	0.320519	0.357187	0.27366	0.246768	0.299534	22.9375	4	282.177	2.9375	238.064	0.385619	0	25,3	2016	54,0625	7,1875	6	0	11	6
5093	1.1487	1.2719	1.36588	1.28415	1.26766	44.3542	12	431.905	17.9583	466.808	0.541514	1	93,9	2016	35,1	22	11	1	15	6
5094	1.63855	1.64045	1.75087	1.61297	1.66071	47.8214	14	437.931	20.6964	460.495	0.468602	1	93,9	2016	35,1	22	20	3	45	12
5095	1.25717	1.36531	1.71625	1.35753	1.42407	37.375	8	324.215	16.125	430.003	0.520134	1	38,3	2016	142	36,6666666666667	35	15	71	4
5096	0.713366	1.02793	1.10375	1.43398	1.06976	56.6136	11	385.632	24.5909	607.976	0.521472	1	37,5	2016	139,652173913043	48,4782608695652	102	30	180	10
5098	1.59982	1.8109	2.50572	1.46377	1.84505	58.775	10	411.998	25.1	583.979	0.483436	1	39	2016	127,1	36,5	84	16	123	13
5100	0.930236	1.00498	1.13876	1.58163	1.1639	51.5385	13	397.652	20.8269	544.133	0.519104	1	37,5	2016	139,652173913043	48,4782608695652	35	9	80	11
5101	0.821598	1.08803	0.777389	1.14792	0.958735	44.1333	10	327.857	15.1	514.902	0.561231	1	29,5	2016	131,083333333333	25,4166666666667	14	2	42	16
5103	0.589606	0.831575	0.948601	1.54415	0.978484	41.7143	14	388.948	18.3393	459.705	0.502633	1	43,1	2016	119,916666666667	43,3333333333333	31	1	48	8
5104	0.813838	0.782302	0.954523	0.558243	0.777226	28.9545	11	253.772	9.68182	376.043	0.476872	1	109,5	2016	38,5789473684211	36,0526315789474	11	3	19	4
5106	0.9999	1.2457	1.11463	1.46492	1.20629	36.8889	9	330.002	12.7407	435.791	0.416251	1	70,8	2016	88,2142857142857	27,5	7	1	16	2
5107	1.79233	1.68698	1.76648	2.00358	1.81234	67.1333	5	512.36	30.8	591.194	0.539834	1	NA	2014	NA	NA	21	11	47	7
5108	0.744162	0.767952	0.910553	0.383173	0.70146	34.1	5	279.703	15.4	352.832	0.33601	1	32,1	2015	58,4	10,6666666666667	6	0	16	4
5109	1.05227	1.20907	1.03707	1.50339	1.20045	55.5333	15	451.497	16.9333	613.205	0.413111	1	104,4	2016	36,4666666666667	19,3333333333333	7	1	67	12
5110	0.898146	0.967667	0.966768	1.5288	1.09034	41.2344	16	338.596	12.3906	470.471	0.387244	1	85,9	2016	43,2857142857143	22,1428571428571	5	0	57	11
5111	0.98123	1.34868	1.01073	1.36181	1.17561	30.4306	18	277.247	8.41667	377.333	0.309487	1	70,8	2016	83,7333333333333	29,6666666666667	6	1	47	17
5112	1.0247	1.51612	1.27451	1.31842	1.28344	37.9821	14	299.908	11.6429	437.529	0.357048	1	70,8	2016	83,7333333333333	29,6666666666667	6	1	62	19
5113	0.838478	0.994099	0.704346	1.25876	0.94892	56.0476	14	450.187	16.0714	650.87	0.367758	1	70,8	2016	83,7333333333333	29,6666666666667	6	1	40	19
5114	0.92283	0.857919	1.05881	0.714505	0.888515	55.1333	10	409.749	22.5333	572.605	0.406424	1	43,8	2016	88,32	23,4	21	10	31	11
5115	0.671773	0.767908	0.763666	0.858302	0.765412	33.95	5	284.735	11.95	438.96	0.432866	1	38	2015	47,2692307692308	11,3461538461538	36	1	44	2
5116	0.69092	0.814422	0.654236	0.97182	0.782849	26.1786	7	246.67	10.0714	273.751	0.53388	1	38	2016	47,2692307692308	11,3461538461538	0	0	0	0
5118	0.747706	0.993616	0.796161	1.09184	0.90733	31.4167	6	240.86	13.125	351.847	0.479263	1	38	2016	78,9473684210526	17,3684210526316	10	2	55	4
5119	0.581206	0.895263	0.275162	1.14015	0.722946	16.4167	3	125.912	3.08333	202.369	0.746253	1	38,2	2016	40,38	6,5	2	0	6	2
5120	1.11187	0.94977	1.05763	0.723175	0.960609	32.5	5	269.342	18.8	202.87	0.837927	1	NA	2016	NA	NA	4	0	23	4
5121	0.6376	0.865271	0.518379	1.16179	0.795761	38.125	6	407.18	12.4583	318.321	0.529154	1	NA	2016	NA	NA	5	0	13	6
5122	1.13368	0.89552	1.26256	0.59247	0.971057	49.3125	4	507.48	17.75	457.919	0.595738	1	46,7	2016	45,2727272727273	12,9545454545455	7	0	5	6
5123	0.887992	0.830074	0.78095	1.09414	0.89829	44	4	426.791	21.625	427.109	0.677254	1	46,7	2016	45,2727272727273	12,9545454545455	5	0	11	3
5125	0.72355	0.746719	0.58442	0.668412	0.680775	29.8125	8	292.245	10.625	362.488	0.449088	1	23,3	2016	119,6875	15,3125	6	0	9	11
5126	1.18566	1.10524	1.09493	1.06921	1.11376	22.1111	3	194.118	10.1111	147.027	0.251031	1	25,6	2016	128,071428571429	21,7857142857143	5	0	31	27
5128	0.230016	0.163254	0.180408	0.237102	0.202695	10	1	62.7116	6	35.2583	0.421717	0	23,2	2015	50,5161290322581	4,35483870967742	0	0	1	4
5143	1.36277	1.79876	0.809356	1.10903	1.26998	37.0833	4	270.861	3	476.996	0.338734	0	39,4	2016	20,4289772727273	3,62215909090909	0	0	0	3
5145	0.635561	0.316901	0.46104	0.247538	0.41526	19.6875	4	128.145	5	175.083	0.326697	0	40,1	2016	21,1288209606987	4,29039301310044	5	0	24	4
5146	0.57068	0.271651	0.478798	0.154991	0.36903	26	4	190.3	3.375	325.141	0.232979	1	32,4	2016	77,032967032967	16,9230769230769	4	14	87	5
5147	1.86299	1.09329	1.26156	1.45669	1.41863	51	1	315.672	13.3333	548.823	0.4	1	32,4	2016	77,032967032967	16,9230769230769	10	7	82	9
5148	0.703062	1.07726	1.3189	1.13405	1.05832	20.3333	5	144.691	3.73333	217.065	0.450289	1	29,5	2016	53,8563535911602	4,66850828729282	5	0	36	8
5154	0.856599	1.18521	1.68957	1.0753	1.20167	67.2222	6	367.78	32.0556	333.639	0.516063	1	42,5	2016	67,3897058823529	26,1397058823529	51	5	172	15
5156	1.58013	1.77752	1.62032	1.51759	1.62389	41.9583	6	237.687	18.9167	311.059	0.370456	1	42,5	2016	67,3897058823529	26,1397058823529	67	6	113	14
5157	2.29124	1.37385	1.43862	1.3994	1.62578	43.2222	9	338.154	7.69444	479.734	0.259194	1	29,6	2016	81,9264705882353	21,0294117647059	7	7	7	19
5158	1.38647	1.00236	0.914587	0.810359	1.02844	44.6667	5	295.345	8.2	502.173	0.202973	1	24,5	2016	76,6279069767442	15,9302325581395	9	11	42	4
5160	0.355254	0.246873	0.439251	0.216441	0.314455	7.375	2	20.2046	0.875	151.649	0.0104167	1	21,2	2016	94,2058823529412	12,0588235294118	14	15	31	12
5161	1.32811	1.61078	1.69161	1.83399	1.61612	45.3889	6	252.954	18	276.761	0.402822	1	26,6	2016	86,4150943396226	9,62264150943396	41	6	64	4
5162	0.994442	0.871826	1.21983	0.409589	0.873922	29.3333	7	182.492	13.1429	169.423	0.57617	1	24,9	2016	55,1315789473684	13,1578947368421	4	6	9	9
5164	0.53518	0.514511	0.536221	0.273443	0.464839	18.125	2	187.26	3.75	178.132	0.690996	1	28,3	2016	15,5728155339806	3,15533980582524	1	0	1	2
5165	0.839686	0.742557	0.800255	1.10066	0.87079	35.0312	8	257.767	6.8125	382.32	0.370945	1	38,3	2016	34,0609756097561	6,85975609756098	3	2	18	4
5166	0.795827	0.530152	0.443055	0.563564	0.583149	50.75	4	381.78	6.16667	533.485	0.183034	0	32,6	2016	16,6818181818182	2,1797520661157	0	0	0	8
5167	1.5935	0.471181	0.677322	0.649509	0.847878	24.1111	3	159.656	6.55556	327.885	0.277236	0	32,6	2016	16,6818181818182	2,1797520661157	0	0	0	0
5168	1.86761	2.02571	1.30686	2.18248	1.84567	43.3889	9	305.126	8.52778	420.989	0.371998	0	62	2016	17,009900990099	4,28217821782178	0	0	6	4
5169	1.81963	1.69909	1.56027	1.69718	1.69404	28.5	3	240.332	7.16667	328.917	0.59703	1	29,4	2016	78,3823529411765	11,6666666666667	1	1	8	6
5170	1.19964	1.54239	1.25603	2.18058	1.54466	37.2778	9	335.441	7.91667	490.412	0.398472	1	29,4	2016	78,3823529411765	11,6666666666667	11	2	61	7
5171	0.750963	0.850634	0.397264	0.866021	0.716221	22.75	1	149.757	5	221.518	0.592109	0	28,7	2016	15,2426035502959	1,80473372781065	2	0	1	7
5173	1.25161	2.47807	1.60232	1.81671	1.78718	49.2222	3	372.46	6	491.555	0.418097	0	48,2	2016	16,3173076923077	3,99038461538462	1	0	10	0
5174	0.417524	0.525873	0.349218	0.827303	0.529979	44.5	1	285.464	4.25	537.957	0.116579	0	28,3	2016	27,4532710280374	3,55140186915888	0	0	1	4
5175	0.639491	0.809253	0.426713	1.31073	0.796546	36.125	2	123.197	3.5	304.568	0.179582	0	28,8	2016	30,0183486238532	2,93577981651376	0	0	1	0
5176	1.20797	0.726106	0.611131	0.564711	0.777479	31.1667	2	262.973	5	168.141	0.0941433	0	28,8	2016	30,0183486238532	2,93577981651376	0	0	1	6
5177	0.705043	0.878327	0.62994	0.951486	0.791199	27.25	1	200.291	12.75	109.166	0.589744	0	28,8	2016	30,0183486238532	2,93577981651376	1	1	6	4
5178	1.10845	1.32632	1.41867	1.70742	1.39021	49.9524	7	356.514	10.381	545.122	0.40641	1	20,3	2016	51	4,12698412698413	6	1	24	9
5179	1.00973	1.38783	1.19062	1.45593	1.26103	36.0833	3	223.23	8.91667	317.865	0.288179	0	20,3	2016	51	4,12698412698413	2	3	5	9
5180	0.468138	0.542874	0.579631	0.557157	0.53695	6	3	42.8564	3.83333	31.8665	0.328125	0	25,6	2016	26,5593869731801	2,47126436781609	1	1	4	2
5187	0.823504	1.16973	0.683519	1.39729	1.01851	37.375	2	226.493	7.75	425.529	0.121082	0	31,7	2016	17,7723076923077	1,66153846153846	0	0	0	0
5188	0.895462	0.719508	0.576763	0.897258	0.772248	6.5	3	100.327	1.33333	46.4648	0.069213	0	28,3	2016	12,0780911062907	1,97396963123644	0	0	0	0
5190	0.583718	0.727194	0.297061	0.853115	0.615272	75.75	1	385.286	6.5	761.121	0.0554091	0	NA	2016	NA	NA	0	0	3	5
5193	1.28787	2.00592	0.953078	1.2985	1.38634	47.75	1	582.144	8	438.612	0.227634	0	32,4	2016	37,3414634146341	5,24390243902439	0	0	0	2
5194	0.916946	0.754446	0.763256	0.646738	0.770347	20.5	2	134.137	4.875	192.744	0.531636	0	NA	2016	NA	NA	1	0	18	4
5202	1.97418	1.7149	2.00579	1.54162	1.80912	39.1429	7	424.811	13.7143	420.405	0.408067	1	85,9	2014	43,2857142857143	22,1428571428571	2	0	18	8
5203	1.08659	1.20058	1.59576	1.31084	1.29844	41.4531	16	321.855	21.0781	371.344	0.68713	1	70,6	2015	86,0714285714286	70,7142857142857	84	17	216	10
5205	1.61664	1.1112	0.611237	1.31618	1.16381	29.6667	2	201.315	2.33333	355.641	0.420417	0	40,6	2016	31,9915966386555	9,32773109243698	1	1	7	12
5666	1.75591	1.64014	2.82646	1.17035	1.84822	52.1875	4	423.403	27.3125	313.111	0.417252	0	73,8	2016	41,9770114942529	11,1494252873563	51	5	102	17
5667	0.490434	0.45098	0.509351	0.136428	0.396798	27.25	1	157.684	2	309.015	0.214402	1	22,8	2016	70,9925373134328	11,9962686567164	4	1	17	7
5668	0.787154	0.835063	0.936349	1.02775	0.896579	29	4	203.033	5.875	367.782	0.374642	1	32,4	2016	77,032967032967	16,9230769230769	9	10	70	7
5669	0.911148	1.20652	2.42084	0.206504	1.18625	57	1	526.12	38.75	294.156	0.673665	1	45,2	2016	40,2450980392157	9,6078431372549	0	0	0	0
5670	0.959444	1.32813	1.17836	1.02347	1.12235	74.8333	2	758.488	13.1667	643.533	0.204667	0	NA	2014	NA	NA	1	0	15	7
5677	1.07263	1.11926	1.84498	0.463757	1.12516	51.7083	6	312.151	15.25	397.422	0.209816	1	42,5	2016	67,3897058823529	26,1397058823529	16	4	34	4
5678	0.984763	1.23902	1.80849	0.770112	1.2006	52.0893	14	375.053	16.875	398.9	0.411445	1	52	2016	12,4714285714286	12,4285714285714	37	1	21	7
5679	0.490301	0.72019	0.776344	0.828143	0.703745	26.8333	6	189.662	5.375	290.425	0.355559	1	29,6	2016	81,9264705882353	21,0294117647059	9	3	9	15
5680	2.27716	1.83803	2.22945	2.12314	2.11694	58.875	2	489.718	20.375	508.714	0.304569	1	24,5	2016	76,6279069767442	15,9302325581395	7	14	7	4
5681	1.09044	0.328407	0.579884	0.326063	0.581199	19.625	2	175.986	4.375	177.671	0.0407248	1	22,8	2016	70,3166666666667	9	0	3	5	9
5682	1.13136	1.46539	1.17728	1.83668	1.40268	33.75	3	222.462	6.16667	357.203	0.385716	1	31,7	2016	67	12,9090909090909	12	0	4	0
5683	1.33362	1.30833	1.48224	1.83454	1.48968	36.4091	11	262.206	6.77273	403.754	0.406967	1	38,3	2016	34,0609756097561	6,85975609756098	1	4	22	3
5684	0.862319	1.37171	0.840718	1.8994	1.24354	30.9375	8	246.03	5.59375	359.013	0.373689	1	38,3	2016	34,0609756097561	6,85975609756098	2	1	9	13
5685	0.967694	1.23657	1.16586	1.55933	1.23236	31.4286	7	195.87	6.39286	311.991	0.286809	0	62	2015	17,009900990099	4,28217821782178	0	0	5	9
5687	1.99565	1.38207	1.84711	1.27023	1.62377	32.7812	8	255.561	5.84375	369.696	0.482632	1	29,4	2016	78,3823529411765	11,6666666666667	7	2	16	5
5688	1.0686	1.3712	1.43297	1.62561	1.37459	39.3571	7	290.067	6.71429	459.744	0.475678	1	29,4	2016	78,3823529411765	11,6666666666667	3	3	11	4
5689	2.081	1.95122	2.26986	2.11937	2.10536	55.2778	9	461.571	10.7222	702.196	0.424575	1	64,4	2016	17,3497536945813	5,73891625615764	9	2	48	7
5690	1.6061	1.61622	2.57677	0.911988	1.67777	43.9167	8	340.419	15.0833	361.996	0.449168	1	28,7	2016	15,2426035502959	1,80473372781065	21	5	20	12
5691	1.50116	1.00436	0.71571	0.92982	1.03776	2	1	0.02	1	0.0569444	1	0	28,3	2016	27,4532710280374	3,55140186915888	0	0	0	2
5693	0.201351	0.181565	0.28125	0.143933	0.202025	59.6667	4	370.294	3.66667	613.575	0.0616532	0	25	2016	32,8389261744966	2,95302013422819	0	0	1	2
5695	0.63062	0.701963	0.417704	0.922968	0.668314	32.4	5	318.499	3.55	299.864	0.236327	0	24,6	2016	52,8828125	7,4609375	2	2	17	11
5700	0.736143	0.630134	0.416745	0.794124	0.644287	29	1	338.116	3.5	453.377	0.660587	0	28,8	2016	21,8870292887029	1,87238493723849	0	0	0	0
5711	0.776761	0.863911	1.48127	0.900681	1.00566	29.4583	8	263.97	8.45833	309.405	0.416329	1	25,4	2016	80,0175438596491	18,859649122807	24	8	52	20
5712	1.54543	1.69828	2.1671	1.33876	1.68739	2.16667	2	7.13017	1.66667	6.17005	0.964912	1	24,5	2016	76,6279069767442	15,9302325581395	14	15	43	8
5713	1.39709	1.70901	0.754017	1.47716	1.33432	68.5	2	491.871	8.33333	779.221	0.114581	0	31,7	2016	21,3959731543624	4,39597315436242	1	1	19	7
5714	0.0988053	0.117509	0.266412	0.0476637	0.132598	28.125	6	172.3	4.5	295.822	0.312899	0	40,6	2016	31,9915966386555	9,32773109243698	1	1	10	6
5716	1.7989	0.90405	1.27152	0.867572	1.21051	27.9167	3	208.643	8.5	245.623	0.274134	0	47,6	2016	22,0163043478261	4,59239130434783	0	0	1	4
5717	0.817811	0.778077	0.682419	1.02239	0.825174	33.0625	8	284.768	5.53125	335.041	0.410596	0	62	2016	17,009900990099	4,28217821782178	0	0	6	5
5718	1.17817	1.58594	1.87874	2.05933	1.67554	48.1667	8	358.377	6.91667	564.017	0.436644	1	29,4	2016	78,3823529411765	11,6666666666667	3	2	12	4
5719	1.45568	2.12468	1.68622	1.89778	1.79109	41.0278	9	291.519	8.66667	511.477	0.488627	1	64,4	2016	17,3497536945813	5,73891625615764	11	1	57	6
5720	1.90443	0.91292	1.14292	1.15869	1.27974	42	9	336.212	8.5	509.886	0.504577	1	64,4	2016	17,3497536945813	5,73891625615764	6	1	17	6
5722	0.94817	1.5416	1.10929	0.846144	1.1113	22.4167	3	127.725	1.33333	199.608	0.141913	0	28,8	2016	30,0183486238532	2,93577981651376	0	0	2	4
5723	1.12055	1.37309	0.678856	1.59789	1.1926	14	1	115.776	7.75	106.392	0.666071	0	28,8	2016	30,0183486238532	2,93577981651376	3	0	12	8
5724	0.755889	0.900888	0.740064	0.917804	0.828661	50.4444	3	465.075	5.22222	535.631	0.179823	0	24,6	2016	52,8828125	7,4609375	0	0	3	6
5726	0.939506	2.04475	0.773296	2.05086	1.4521	63.6667	2	389.157	3.5	735.537	0.0806392	0	23,9	2016	43,8039215686275	3,13725490196078	1	1	2	4
5727	0.744629	0.50804	0.523244	0.242756	0.504667	19.9375	4	133.216	2.8125	155.977	0.104326	0	NA	2016	0,0732984293193717	2,14659685863874	0	0	0	3
5728	1.1551	1.46473	0.759731	1.75301	1.28314	11.375	4	91.6781	2.4375	127.446	0.377306	0	29,7	2016	11,8830769230769	1,61538461538462	0	0	0	0
5729	1.28561	0.889782	0.296446	1.10937	0.895303	28.5	2	226.53	2.33333	312.825	0.258744	0	31,7	2016	17,7723076923077	1,66153846153846	0	0	0	0
5730	0.810255	0.813451	0.524038	0.800297	0.73701	29.6667	1	149.877	3.33333	253.366	0.436859	0	NA	2016	NA	NA	0	0	0	0
5736	1.45731	1.76023	2.37382	1.20083	1.69805	59.25	6	441.251	31.2083	429.312	0.728495	1	40,9	2016	49,625	26,875	78	45	250	2
5737	0.893391	1.25455	1.88735	0.767326	1.20065	44.875	8	388.827	23.4062	371.55	0.566371	1	39,3	2014	87,3333333333333	54,1666666666667	100	26	579	16
5738	1.04922	1.12732	1.22498	1.53497	1.23412	49.95	5	564.236	19.25	552.012	0.4137	1	31,6	2016	113,777777777778	53,8888888888889	6	0	4	5
5739	0.970899	1.0781	0.932768	1.33902	1.0802	26.6667	3	276.011	16.75	232.658	0.788887	1	28,4	2016	164,4	29,5	5	0	2	4
5740	0.650127	0.636243	0.829966	0.620813	0.684287	58.95	5	385.143	29.1	472.223	0.484631	1	33,9	2016	118,25	25,625	6	0	7	5
5741	0.466663	0.601301	0.533469	0.806917	0.602087	34	1	400.005	12.75	447.755	0.630177	1	29,6	2016	89,8333333333333	17,5	0	1	0	6
5742	1.07258	1.12759	1.40922	1.42013	1.25738	57.9167	12	452.421	28.9792	540.19	0.627738	1	65,3	2016	116,6	65,5	99	8	135	6
5743	1.07957	1.08165	1.48008	1.30239	1.23592	54.4773	11	422.787	25.2045	541.577	0.650805	1	70,6	2016	86,0714285714286	70,7142857142857	76	13	157	4
5744	1.40023	1.50024	1.92228	1.58415	1.60172	44.7917	6	382.145	20.2083	599.324	0.528961	1	46	2016	173,727272727273	60	19	11	35	18
5745	0.933417	1.23905	1.17564	1.30383	1.16298	39.5682	11	299.172	16.5227	489.905	0.579635	1	40,8	2016	153,947368421053	57,8947368421053	41	5	28	14
5746	1.13808	1.28056	1.71486	1.25406	1.34689	62.4688	8	555.653	34.5312	582.771	0.574516	1	74,5	2016	84,7272727272727	51,8181818181818	77	18	132	16
5747	0.940028	1.17056	1.57274	1.25891	1.23556	56.5714	14	429.342	32.5	456.137	0.744789	1	72,2	2016	65	46,1538461538462	79	15	132	11
5748	1.07186	0.843617	0.805098	1.10623	0.956703	46.5	2	397.109	16.25	517.168	0.203482	1	50,3	2016	92,4117647058823	30	1	1	1	3
5749	1.80494	1.49193	1.42714	1.13319	1.4643	27.7917	6	425.374	5.58333	269.875	0.484396	1	24,8	2016	65,4166666666667	8,33333333333333	0	0	21	6
5750	0.722681	0.558723	0.581395	0.506289	0.592272	17.5	2	119.551	5.625	218.723	0.564824	0	24,9	2016	34,8857142857143	5,42857142857143	0	0	0	0
5751	0.917005	0.74558	0.289864	0.914856	0.716826	38.75	1	254.278	3.25	417.787	0.4433	0	31,3	2016	11,1632653061224	2,44897959183673	0	0	2	2
5752	1.4964	1.84904	2.35346	1.26411	1.74075	46	5	335.43	17.35	249.012	0.609063	1	36,2	2016	100,166666666667	26,6666666666667	9	0	6	6
5753	0.614642	0.799385	0.760162	0.995605	0.792449	35.3182	11	258.605	14.5909	453.356	0.497225	1	38,4	2016	138,666666666667	45,8333333333333	8	3	18	17
5754	0.678555	0.626005	0.623745	0.793928	0.680559	29.3	5	181.761	12.3	428.361	0.629365	1	36,5	2016	137,7	39	23	5	54	6
5757	1.2855	1.30659	1.39392	1.69483	1.42021	46	9	357.881	19.5833	466.257	0.430934	1	68,5	2016	48,7777777777778	26,1111111111111	18	5	33	6
5758	0.999393	1.50819	1.92235	0.822604	1.31314	40.3125	8	325.458	15.4688	429.483	0.390849	1	40,3	2016	94,4375	39,375	14	7	29	6
5759	1.15348	1.42127	1.80591	1.28186	1.41563	34.9688	8	288.821	13.5625	457.01	0.424663	1	49,2	2016	113,4	36	20	4	23	6
5760	1.00574	0.97426	1.09328	1.28591	1.0898	58.4333	10	473.876	19	767.481	0.563735	1	43,6	2016	167,7	50,75	21	8	70	10
5761	1.13665	1.46017	1.48881	1.32853	1.35354	29.5833	3	216.18	13	368.821	0.477987	1	30,8	2016	193,75	36,25	2	3	9	15
5762	0.948401	0.783497	0.75705	0.854828	0.835944	26.375	4	211.944	11.625	292.265	0.556227	1	31,3	2016	112,85	25,25	6	0	26	9
5763	0.862996	0.790313	0.667216	1.06599	0.846629	31.7727	11	328.356	11.3182	427.432	0.483791	1	29,4	2016	122,285714285714	30	17	6	99	11
5764	1.17295	1.29844	1.53941	1.06569	1.26912	36.125	4	235.948	17.25	326.369	0.561409	1	34	2016	185,666666666667	43,3333333333333	3	4	21	12
5765	0.7466	0.694665	0.632929	0.99329	0.766871	39.6944	9	301.245	12.7778	516.277	0.471532	1	42,8	2016	126,0625	32,1875	7	1	14	13
5767	0.5554	0.708091	0.343489	0.883765	0.622686	38	2	1291.17	5.375	484.514	0.372412	0	25	2016	43,9117647058824	6,32352941176471	1	0	0	5
5768	1.3359	1.18604	0.990304	0.98154	1.12344	58	1	1782.42	8.75	529.24	0.473353	0	22,5	2016	52,4838709677419	7,09677419354839	1	0	0	6
5769	1.52448	1.17582	1.43266	1.09276	1.30643	35	3	450.683	15.5833	298.16	0.6729	1	26,8	2016	34,1290322580645	5,96774193548387	0	0	2	13
5770	0.405154	0.5417	0.245372	0.563388	0.438904	24.15	5	343.447	2.55	253.294	0.108691	0	38,9	2016	38,0454545454545	10	1	0	0	3
5771	0.653525	0.962093	0.397168	1.05769	0.767619	28.625	4	460.952	3.5	302.434	0.171927	0	33,4	2016	34,8285714285714	4,71428571428571	1	0	0	5
5773	0.260151	0.197982	0.154362	0.159509	0.193001	23.625	4	251.78	5.1875	284.897	0.280182	0	27,3	2016	38,8979591836735	5,30612244897959	0	0	0	5
5774	0.726366	0.547972	0.321404	0.527777	0.530879	15.6667	3	314.053	3.66667	177.324	0.530844	0	29,4	2016	46,2352941176471	7,35294117647059	0	0	0	6
5775	1.82136	1.928	1.39208	1.24469	1.59653	46.75	3	635.924	9	499.475	0.431726	0	31,2	2016	71,4	11,7142857142857	2	0	8	4
5776	1.79489	1.63914	2.11679	1.5415	1.77308	47.7885	13	413.993	19.2692	481.784	0.47523	1	93,9	2016	35,1	22	14	2	37	4
5777	1.44994	1.48567	1.70401	1.44688	1.52162	49.5714	14	422.934	23.1429	441.901	0.484195	1	93,9	2016	35,1	22	11	2	22	4
5779	1.26841	1.22516	1.00585	1.40656	1.2265	46.1607	14	415.09	18.5179	473.546	0.510101	1	93,9	2016	35,1	22	11	2	10	1
5780	0.737959	0.844213	0.498139	0.985997	0.766577	44.6111	9	381.872	20.0278	475.185	0.655833	1	93,9	2016	35,1	22	11	4	42	7
5781	1.1215	1.42682	1.6771	1.7998	1.50631	48.5682	11	379.161	22.75	462.656	0.634713	1	93,9	2016	35,1	22	26	8	53	5
5782	1.35229	0.752033	0.865595	0.97261	0.985633	52.1875	12	472.409	20.3125	542.597	0.450913	1	93,9	2016	35,1	22	11	3	36	15
5784	0.881823	1.14261	1.73336	0.88105	1.15971	48.6875	8	301.891	24.7812	441.165	0.561092	1	39	2016	127,1	36,5	109	21	176	15
5785	0.980861	0.986884	1.19817	1.05594	1.05546	41.9167	15	304.684	16.0833	434.286	0.562048	1	40,3	2016	167,142857142857	40,7142857142857	31	9	40	5
5787	1.02643	0.897987	1.15541	1.16858	1.0621	42.0312	8	413.587	17.5625	498.662	0.548061	1	34,6	2016	150,909090909091	37,7272727272727	16	1	8	3
5790	0.804061	0.889225	0.928946	1.30787	0.982527	43.25	10	417.464	14.175	484.622	0.633297	1	126,7	2016	59,7272727272727	42,2727272727273	6	1	10	4
5791	1.29809	0.917388	0.920649	1.14387	1.07	44.2708	12	337.241	15.8542	474.096	0.462918	1	28,7	2016	129,8	14	16	4	27	19
5793	0.899291	1.00418	0.951269	1.09453	0.987318	28.8636	11	304.706	9.52273	339.835	0.395555	1	70,8	2016	83,7333333333333	29,6666666666667	3	0	19	8
5794	0.96156	1.01348	0.740243	1.00991	0.931299	32.725	10	231.353	11.4	404.721	0.512194	1	33,4	2016	122	30	2	0	32	7
5795	0.53231	0.681376	0.786251	0.875532	0.718867	40.1818	11	261.247	13.75	462.245	0.409033	1	45,4	2016	96,5	25	6	1	26	11
5796	1.04533	1.27828	1.72311	0.783576	1.20757	35.0833	3	300.685	15.25	431.939	0.411036	1	35,1	2016	176,2	46,5	12	0	17	9
5797	0.454999	0.770301	0.890858	0.646091	0.690562	32.2885	13	241.181	9.21154	438.992	0.451859	1	45,4	2016	96,5	25	1	0	37	12
5798	0.849022	0.85122	0.632996	1.22085	0.888522	22.8333	3	143.816	7.83333	336.227	0.490012	1	32,5	2016	117,692307692308	27,3076923076923	11	2	69	16
5799	0.654563	0.901481	0.634019	1.36807	0.889534	28.1667	9	207.79	12.9444	336.82	0.612639	1	34,6	2016	85,1176470588235	16,1764705882353	6	2	5	4
5800	0.643446	0.685688	0.538136	0.690121	0.639348	49.75	7	311.015	10.2857	500.933	0.383908	1	44,6	2016	33,0142857142857	9,28571428571429	1	0	1	5
5801	1.24588	1.54686	1.43944	1.29419	1.38159	36.5	3	293.216	12.6667	247.563	0.594541	1	35,4	2016	66,8965517241379	9,31034482758621	1	0	3	7
5802	1.41635	1.01008	0.6532	0.922448	1.00052	63.125	2	681.383	24.75	476.533	0.752027	1	45,2	2016	42,4285714285714	15	0	0	0	0
5803	1.19807	0.886518	0.6041	0.776503	0.866298	42.65	5	440.883	16.4	377.215	0.405119	1	44,6	2016	39,6521739130435	17,3913043478261	0	0	3	4
5804	1.30882	1.12594	1.23936	0.883229	1.13934	43	6	401.473	21.2083	292.401	0.767758	1	42,9	2016	65,1764705882353	16,1764705882353	5	0	25	6
5805	0.685023	0.545249	0.635102	0.463388	0.58219	42.6786	7	475.968	12.9643	370.354	0.534717	1	39,4	2016	62,0967741935484	15,9677419354839	3	0	13	8
5806	1.35882	0.95042	1.18807	0.726744	1.05601	24.6667	1	499.577	19	236.421	0.916667	1	46,7	2016	45,2727272727273	12,9545454545455	0	0	0	2
5807	1.02599	1.06281	0.677145	1.42724	1.0483	44.3125	4	406.347	20.375	425.898	0.578593	1	46,7	2016	45,2727272727273	12,9545454545455	6	0	7	4
5808	0.828758	0.894055	0.906831	0.475242	0.776221	77.75	3	390.821	41.4167	408.587	0.549229	1	42,8	2016	57,4782608695652	9,02173913043478	7	0	60	4
5809	0.654638	0.656238	0.929945	0.556058	0.69922	35	1	251.963	14.6667	350.825	0.94809	1	13,1	2016	23,0217391304348	5,21739130434783	0	0	1	0
5810	1.42754	1.53098	2.04526	0.869022	1.4682	37.7917	6	278.074	16.75	333.808	0.642371	1	28,6	2016	71,5	10	4	7	9	22
5811	0.512971	0.492266	0.325968	0.80932	0.535131	33.25	2	188.458	2.125	259.109	0.129076	0	29,7	2016	16,952380952381	2,3015873015873	1	0	24	5
5812	0.320851	0.371772	0.210388	0.399405	0.325604	10.5	1	61.1022	1.5	226.967	0.75	0	27,4	2016	21,6527777777778	2,15277777777778	0	0	0	2
5814	1.12702	1.01372	0.573444	1.12744	0.960407	41.375	2	325.594	8.25	363.223	0.285789	0	25,1	2016	45,76	4,2	0	0	1	5
5816	0.598021	0.658563	0.376694	0.5109	0.536045	65.6667	3	449.695	5.77778	646.28	0.441331	0	43,8	2016	24,8395061728395	4,75308641975309	0	0	0	1
5817	0.724266	0.558175	0.520591	0.556555	0.589896	9.66667	2	58.6105	1.66667	110.215	0.805423	0	43,8	2016	24,8395061728395	4,75308641975309	1	0	12	3
5818	1.58649	1.36497	1.0128	1.28835	1.31315	27	1	476.329	5.25	244.37	0.8375	0	46,2	2016	17,6341463414634	3,65853658536585	0	0	0	0
5819	1.78649	1.65147	0.589563	1.53774	1.39131	34.375	2	319.036	4.625	437.005	0.162005	0	38,3	2016	20,3095238095238	3,63095238095238	1	0	0	0
5820	1.53443	2.09175	2.43028	1.80601	1.96562	53.6429	7	346.437	20.5357	409.572	0.459151	1	39,1	2016	46,48	32	110	21	332	6
5821	1.33547	1.23726	1.93983	1.19688	1.42736	31.375	8	216.07	10.9375	290.658	0.553779	0	NA	2016	NA	NA	53	18	125	7
5822	1.26417	1.35448	1.45431	1.57588	1.41221	18.6667	3	202.721	4.58333	207.656	0.31393	1	30,1	2016	66,4166666666667	10,4166666666667	1	0	9	5
5823	0.449321	0.478616	0.478392	0.690311	0.52416	45	2	476.271	6.25	540.13	0.399771	0	23,9	2016	25,1475409836066	2,86885245901639	0	0	4	5
5824	0.20542	0.180215	0.277304	0.103002	0.191485	25.75	2	157.862	6.875	191.644	0.232506	0	23,1	2016	52,3285714285714	5,78571428571429	2	0	12	5
5825	1.2475	1.53712	1.0633	1.48974	1.33442	58.6667	3	535.721	9.55556	589.226	0.437316	0	55,3	2016	31,6363636363636	8,52272727272727	17	0	10	7
5827	0.345304	0.554956	0.466439	0.254269	0.405242	24.75	1	181.039	5.25	301.51	0.13961	0	39,9	2016	17	2,93103448275862	2	0	11	4
5828	0.682098	0.834222	0.488917	0.988045	0.748321	27.3333	2	303.426	4.33333	265.087	0.432112	0	43,5	2016	20,2045454545455	3,92045454545455	0	0	1	2
5830	0.206414	0.2011	0.317549	0.0821258	0.201797	40.6667	1	896.981	5.66667	449.691	0.417359	0	NA	2016	NA	NA	2	0	22	4
5832	1.46579	1.17517	1.29551	1.76907	1.42638	67.5	6	437.6	20.6111	729.935	0.411877	1	41,4	2016	80,5135135135135	21,3513513513514	26	9	76	6
5835	1.04454	1.39621	1.67195	1.32204	1.35869	55.6964	14	383.958	30.625	474.252	0.670746	1	42,2	2016	140,2	89	100	19	156	10
5837	1.3594	1.2357	1.64934	0.871517	1.27899	40.7778	9	356.402	24	381.819	0.499946	1	56,1	2016	31,6470588235294	12,3529411764706	21	6	92	6
5838	0.775542	1.03213	1.13638	0.837203	0.945313	51.9167	3	370.496	20.9167	704.438	0.345141	1	35,1	2016	176,2	46,5	15	4	16	11
5839	1.00217	0.930076	1.03951	1.02568	0.999359	47.5	11	348.142	21.2273	497.191	0.46312	1	40,3	2016	94,4375	39,375	42	8	85	10
5841	0.961355	1.00442	1.04725	1.35678	1.09245	35.0714	14	242.626	12.0179	430.036	0.488187	1	46,8	2016	191,857142857143	56,4285714285714	25	8	125	7
5842	1.02326	1.22922	1.04006	1.09022	1.09569	38.65	5	573.559	16.4	439.953	0.395805	1	34,1	2016	71,2	17,6666666666667	8	2	61	14
5843	1.14611	1.05945	0.770068	1.42373	1.09984	39.0833	9	280.81	12.3611	493.106	0.304401	1	32,2	2016	143,285714285714	39,2857142857143	9	7	61	14
5844	1.25466	1.01953	0.486962	1.02693	0.947019	35.75	3	354.096	6.33333	359.971	0.217476	0	37,2	2016	31,7384615384615	7,46153846153846	2	0	3	1
5845	0.667955	0.806463	0.592108	1.05689	0.780855	42.05	5	286.793	18.75	302.399	0.898697	0	24,3	2016	41,4705882352941	6,54411764705882	17	0	2	4
5846	0.702019	0.883838	0.892281	0.46734	0.736369	14.5625	4	140.967	9.375	126.197	0.297403	1	31,2	2016	20,9545454545455	5,11363636363636	6	0	17	11
5847	2.00803	1.67276	1.39767	1.45091	1.63234	44.5	1	522.003	5	462.661	0.710884	0	25,5	2016	65,4	11,2	1	0	7	10
5848	0.905973	0.990397	0.477133	1.09221	0.866427	15.6667	3	157.869	4.16667	166.943	0.89572	0	21,1	2016	49,3461538461538	5,96153846153846	1	0	5	10
5849	1.64541	0.976582	0.783759	0.846202	1.06299	22.5	3	505.94	6.25	285.358	0.480046	0	24,3	2016	56,4782608695652	8,47826086956522	3	0	13	7
5851	0.749717	0.955917	0.777476	1.18049	0.9159	31.6389	9	232.144	11	388.234	0.466936	1	29,5	2016	131,083333333333	25,4166666666667	17	2	50	15
5852	0.879097	1.25389	1.32782	1.36058	1.20535	42.0227	11	417.999	16.75	507.823	0.50359	1	27,7	2016	119,928571428571	26,0714285714286	24	2	24	8
5853	0.648873	0.829981	0.759441	0.733525	0.742955	48.6429	7	440.56	15.2143	570.988	0.425102	1	165,4	2016	17,2631578947368	9,21052631578947	2	0	0	4
5854	0.853333	0.585713	0.540891	0.87502	0.713739	28.3056	9	217.876	11.3333	344.081	0.407752	1	33,4	2015	122	30	8	1	71	18
5855	0.422184	0.572406	0.586874	0.911464	0.623232	28.6389	9	286.547	8.61111	382.657	0.498039	1	38	2016	47,2692307692308	11,3461538461538	40	1	52	2
5856	1.11417	1.3164	1.11516	1.58191	1.28191	37.25	4	225.11	18.5	323.074	0.450169	1	48,4	2016	85,0833333333333	30,8333333333333	18	1	14	3
5857	0.730534	0.80417	0.567839	0.469478	0.643005	37.75	1	349.436	11	416.847	0.421647	1	34,4	2016	31,8214285714286	6,07142857142857	1	0	29	4
5861	0.633981	0.882012	1.74434	0.322492	0.895706	39.6667	9	243.547	18.7778	452.229	0.288122	1	25,4	2016	80,0175438596491	18,859649122807	37	1	68	33
5862	1.4538	1.64651	2.68206	1.87568	1.91451	37.2955	11	240.904	18.5455	263.567	0.32881	1	29,4	2016	8,66	3,5	22	9	79	15
5863	0.970437	1.2155	2.4843	0.383135	1.26334	49.3333	6	369.71	18.6667	326.102	0.334123	1	52	2016	12,4714285714286	12,4285714285714	57	0	1	0
5865	0.184292	0.236978	0.327678	0.082616	0.207891	3	1	9.03	2	18.7797	0.833333	0	NA	2016	0,173913043478261	4,32065217391304	0	0	2	4
5866	1.1851	1.65724	2.39113	1.01875	1.56305	48.6667	6	369.154	11.3333	487.996	0.381364	0	62	2016	17,009900990099	4,28217821782178	11	1	21	7
5867	0.636216	0.809035	0.586519	1.09666	0.782106	22.0625	4	178.833	3.5	238.957	0.356342	0	62	2016	17,009900990099	4,28217821782178	0	0	0	2
5868	1.54801	1.46672	1.03509	1.75269	1.45063	58.9524	7	382.246	5.2381	598.275	0.178117	0	46,5	2016	15,2199312714777	3,38487972508591	0	0	0	4
5869	1.88093	1.19553	0.973853	1.66049	1.4277	31.375	6	196.394	4.04167	356.883	0.250235	0	46,5	2016	15,2199312714777	3,38487972508591	0	0	0	4
5870	1.12534	1.49556	1.79329	1.35436	1.44214	22.2812	8	230.746	5.9375	233.406	0.24748	1	28,7	2016	15,2426035502959	1,80473372781065	1	0	8	2
5871	0.966686	0.939474	0.839905	0.979608	0.931418	35.8333	2	341.071	4.66667	401.884	0.2849	0	28,8	2016	30,0183486238532	2,93577981651376	0	0	0	2
5873	0.454456	0.226623	0.316894	0.272879	0.317713	10.625	2	77.4691	1.5	82.9561	0.109159	0	25	2016	32,8389261744966	2,95302013422819	0	0	9	2
5874	0.0943437	0.146736	0.27294	0.0399975	0.138504	42.5625	4	269.352	3.3125	449.658	0.0624676	0	25	2016	32,8389261744966	2,95302013422819	0	0	0	0
5875	0.713833	0.757565	0.841416	0.845964	0.789695	146.667	1	808.665	60.3333	491.015	0.26796	0	25,6	2016	24,875	2,30902777777778	0	0	2	7
5876	0.482162	0.749979	0.297166	1.07363	0.650734	26.5	2	206.215	2	308.208	0.0851728	0	25,6	2016	24,875	2,30902777777778	0	0	3	0
5877	0.684449	1.00441	0.765046	0.928237	0.845534	2	1	4.49333	1.33333	1.31176	0.888889	1	24,6	2016	52,8828125	7,4609375	4	1	39	5
5879	0.513969	0.630922	0.283491	1.48809	0.729117	17.3333	1	133.802	6.66667	56.0846	0.182778	0	29,7	2016	11,8830769230769	1,61538461538462	0	0	0	0
5882	0.61875	0.631027	0.447058	0.646242	0.585769	11.625	2	78.2956	2.75	140.163	0.248686	0	45,1	2016	13,4794520547945	2,80821917808219	0	0	1	0
5883	1.03195	1.07626	1.17703	1.4824	1.19191	52.4167	4	377.015	16.1667	518.775	0.328377	1	39,2	2016	85,6190476190476	23,8095238095238	14	4	25	6
5884	0.938632	0.903431	0.760872	1.18293	0.946467	41.8333	6	396.041	6.91667	536.455	0.323399	1	38,4	2016	64,7647058823529	13,2352941176471	4	0	14	7
5885	0.755225	0.701648	0.825255	0.648606	0.732684	24.9375	4	200.264	11.1875	255.961	0.288944	1	33,8	2016	60,0281690140845	11,3380281690141	4	6	25	10
5886	0.550054	0.609318	0.587848	0.665207	0.603107	9.33333	1	67.786	4	61.8577	1	0	31,2	2016	44,3076923076923	4,23076923076923	0	0	29	7
5887	1.19893	1.81461	1.41623	1.28622	1.429	33.0833	3	213.551	13.9167	199.441	0.556431	0	23,1	2016	52,3285714285714	5,78571428571429	2	0	25	11
5888	1.06185	1.07033	0.856589	1.21224	1.05025	55.3333	2	341.786	4.83333	441.165	0.14803	0	45	2016	22,6629213483146	4,8876404494382	0	0	0	0
5889	0.695502	0.432907	0.587171	0.341637	0.514304	58.4286	7	627.06	8.85714	727.95	0.279794	1	NA	2016	NA	NA	3	0	8	6
5899	0.386032	0.470726	0.738223	0.303129	0.474528	55.7	5	459.613	21.55	380.161	0.299771	0	NA	2016	NA	NA	5	0	76	2
5901	0.523669	1.07759	1.96878	0.240063	0.952526	8.5	3	74.1181	2.75	107.894	0.511782	0	NA	2016	NA	NA	16	2	27	5
5902	0.616193	0.611307	0.404453	0.605532	0.559371	11.125	2	22.0347	1.75	37.6205	0.75968	0	NA	2016	NA	NA	1	0	2	2
5905	0.772557	0.951099	0.739973	0.933269	0.849225	57.25	1	413.459	8	485.464	0.500902	0	NA	2016	NA	NA	0	0	0	7
5937	0.965848	1.65352	2.86469	0.925806	1.60246	71	1	543.981	20.5	593.395	0.287876	1	NA	2014	NA	NA	83	7	855	10
5941	1.72108	1.78157	2.50825	1.90327	1.97854	61.3125	4	466.623	21.5	551.523	0.500294	1	NA	2016	NA	NA	26	10	131	5
5942	1.44955	1.90576	2.6098	1.84835	1.95337	66.75	2	479.039	23.625	557.392	0.664459	1	48,2	2016	40,3333333333333	16,6666666666667	14	7	36	3
5948	2.12039	1.05165	0.854303	1.17058	1.29923	55.5	1	909.044	12	509.777	0.219008	1	26,8	2015	51,4	9,25	7	0	23	8
5949	0.81111	1.03872	1.27347	1.11852	1.06046	32.2917	6	278.711	5.5	408.855	0.3877	1	40,2	2016	34,6764705882353	11,6176470588235	4	0	13	4
5954	0.698349	1.22505	0.671048	1.20065	0.948777	35.3333	6	293.56	5.95833	435.912	0.348972	1	40,2	2016	34,6764705882353	11,6176470588235	4	0	10	4
5968	0.935031	0.918192	1.03347	0.943968	0.957664	30.25	2	279.767	4.25	338.432	0.455676	0	33,8	2015	60,0281690140845	11,3380281690141	2	1	4	2
5972	0.507769	0.613517	0.55372	0.70831	0.595829	21.0833	3	170.611	4.75	312.306	0.377932	0	31,2	2016	44,3076923076923	4,23076923076923	2	1	47	8
5979	0.688121	0.910928	0.698809	1.3103	0.902039	27.9167	3	178.899	4.08333	287.098	0.596491	0	30,7	2016	17,1658536585366	2,02439024390244	2	0	9	6
5980	0.540921	0.501923	0.472973	0.745185	0.565251	26.25	1	241.811	3.5	317.64	0.856506	0	30,7	2016	17,1658536585366	2,02439024390244	0	0	0	5
5982	0.600472	0.75789	0.394384	0.889309	0.660514	25	1	173.887	1.25	280.413	1	0	23,9	2016	25,1475409836066	2,86885245901639	0	0	5	4
5995	0.83496	1.09895	1.13374	1.48524	1.13822	26.6667	3	225.308	5.25	347.844	0.257191	1	32,7	2015	67,3333333333333	14,5	4	2	8	6
6009	0.729776	0.938658	0.880493	1.10845	0.914343	26.25	1	219.136	9.5	305.064	0.489773	0	40,7	2015	28,7894736842105	5	1	0	5	4
6014	1.14973	1.52832	1.51068	1.23616	1.35622	32.625	2	303.761	5.5	322.343	0.631327	0	43,7	2016	33,5614035087719	6,14035087719298	3	0	27	9
6028	1.45411	1.55638	1.17917	1.75723	1.48672	44.5833	3	312.566	4.91667	465.564	0.465818	0	40,5	2016	28,9756097560976	5,36585365853659	0	0	1	1
6037	0.933174	0.768369	0.991594	0.698701	0.847959	14.25	2	100.37	3.125	168.209	0.13084	0	NA	2016	NA	NA	0	0	0	0
6046	1.59075	1.43261	0.882628	1.53039	1.3591	9	1	46.868	3	112.098	0.794872	0	32,5	2015	22,5138888888889	3,40277777777778	0	0	2	5
6049	0.772193	0.655424	0.602004	0.777218	0.70171	46.75	1	429.316	6.25	546.15	0.179804	0	NA	2015	NA	NA	0	0	0	7
6051	0.501565	0.543377	0.462845	0.438369	0.486539	3.75	1	26.7365	1.25	37.3722	0	0	23,1	2016	34,3880597014925	3,73134328358209	2	0	10	6
6061	1.12158	0.990114	0.861221	1.00146	0.993594	26.3333	3	343.352	4.5	284.841	0.298648	1	NA	2015	NA	NA	3	0	18	4
6062	1.53724	1.60071	1.0553	1.30717	1.37511	34.8333	3	446.58	4.25	386.955	0.225208	1	NA	2016	NA	NA	3	0	0	5
6068	1.19244	0.981187	0.905124	1.20073	1.06987	38.4	5	307.454	7.6	451.923	0.1801	1	NA	2016	NA	NA	0	0	0	7
6075	1.21803	1.20844	1.84417	1.57033	1.46024	40.6111	9	333.678	12.1111	488.416	0.405727	1	41,4	2016	80,5135135135135	21,3513513513514	8	1	63	3
6076	1.6772	1.66086	2.16224	1.84157	1.83547	54	2	693.511	10.5	641.532	0.254822	1	41,4	2014	80,5135135135135	21,3513513513514	12	1	50	2
6085	1.14353	0.787399	0.835082	0.850717	0.904182	46	2	311.596	3.875	462.297	0.207553	0	NA	2016	NA	NA	0	0	0	7
6093	0.755059	1.08918	1.23427	1.72485	1.20084	42.0385	13	415.033	11.3846	489.159	0.362847	1	40,1	2016	42,7021276595745	21,7021276595745	6	0	9	5
6109	1.38189	1.48865	1.75149	1.61743	1.55986	35.625	8	311.501	10.1875	388.858	0.372902	1	19,1	2016	85,1027397260274	10,8219178082192	12	1	19	8
6109	1.38189	1.48865	1.75149	1.61743	1.55986	35.625	8	311.501	10.1875	388.858	0.372902	1	42	2016	53,3870967741936	13,8709677419355	12	1	19	8
6124	0.76325	0.443436	0.688628	0.314721	0.552509	17.5556	3	120.108	1.88889	263.733	0.0951855	1	25	2016	89,9042553191489	18,031914893617	4	12	105	5
6125	1.15732	1.44516	1.05026	1.73464	1.34685	43.0833	8	258.428	6.375	573.773	0.286616	1	40,3	2016	48,6113989637306	10,0777202072539	1	4	26	6
6127	0.594398	0.282845	0.458214	0.286899	0.405589	36.1944	9	252.019	8.33333	342.623	0.373139	0	62	2016	17,009900990099	4,28217821782178	0	0	6	6
6128	0.945345	1.19317	0.629998	1.45043	1.05474	17.5	1	313.627	2.5	236.922	0.176246	0	46,5	2016	15,2199312714777	3,38487972508591	0	0	0	0
6129	0.719368	0.714374	0.739147	0.573726	0.686654	18.6667	3	124.614	5.55556	162.163	0.615502	0	28,8	2016	30,0183486238532	2,93577981651376	1	1	7	6
6130	0.814307	0.348741	0.346406	0.315463	0.456229	15.375	2	146.655	1.375	155.155	0.175535	0	25	2016	32,8389261744966	2,95302013422819	0	0	2	0
6134	1.55089	1.18952	1.22284	1.69158	1.41371	63.3393	14	551.234	32.3571	519.319	0.632846	1	NA	2016	NA	NA	83	25	432	6
6135	0.3167	0.345328	0.338963	0.80989	0.45272	2	1	11.3906	1	3.95	0	1	46,7	2016	92,1666666666667	40,8333333333333	1	1	0	0
6136	0.513387	0.388128	0.292639	0.487567	0.42043	21.6667	1	339.853	6	287.875	0.284392	0	NA	2016	NA	NA	0	0	0	3
6137	1.27359	1.05755	0.990864	1.35537	1.16934	32.3088	17	242.901	12.5441	342.715	0.471775	1	NA	2016	NA	NA	11	0	11	6
6138	1.08691	1.29236	1.65095	1.25669	1.32173	59.9531	16	480.356	28.1875	551.53	0.600939	1	81	2016	90,4375	68,125	53	17	235	4
6139	0.554556	0.64816	0.407187	0.816855	0.606689	39	9	391.203	8.44444	561.977	0.420063	1	43,7	2016	63	19,2105263157895	3	0	9	5
6150	1.97194	1.41155	2.08777	0.941508	1.60319	50.3125	4	353.07	12.25	451.637	0.253196	1	67,6	2016	27,5858208955224	6,58582089552239	0	0	2	7
6152	1.23457	1.55708	2.53316	1.64861	1.74336	42.7812	8	227.945	23.1875	267.61	0.478438	1	42,5	2016	67,3897058823529	26,1397058823529	70	7	128	2
6153	1.16573	1.59115	2.54065	1.13831	1.60896	52.75	13	358.183	19.6154	378.736	0.449921	1	36,7	2016	54,7704918032787	26,7213114754098	45	3	46	11
6154	1.26589	1.35057	0.7484	1.51827	1.22078	27.75	1	102.256	2.75	349.725	0.0147059	1	24	2016	45,3214285714286	4,52380952380952	2	1	9	8
6155	0.96442	0.97195	1.66679	0.41084	1.0035	28.6667	4	148.873	8.08333	238.68	0.217289	1	24,9	2016	55,1315789473684	13,1578947368421	7	0	18	7
6157	0.576625	0.721618	0.544994	1.01042	0.713413	6.75	1	34.2777	4	20.9344	0.96875	1	28,3	2016	15,5728155339806	3,15533980582524	2	0	6	8
6159	0.675946	0.620365	0.611579	0.664325	0.643054	43.2222	3	368.334	4.55556	527.436	0.235999	0	46,5	2016	15,2199312714777	3,38487972508591	0	0	0	0
6160	1.84648	0.713593	0.88032	1.39118	1.20789	35.1111	9	262.05	8.33333	391.876	0.331472	1	29,4	2016	78,3823529411765	11,6666666666667	7	0	14	2
6162	1.61695	1.77518	0.656967	1.89487	1.48599	38.8333	3	264.62	11.75	402.706	0.385365	0	48,2	2016	16,3173076923077	3,99038461538462	1	0	7	0
6163	0.839229	0.371158	0.35094	0.642026	0.550838	36.3333	1	752.066	5	331.857	0.0379867	0	28,8	2016	30,0183486238532	2,93577981651376	0	0	0	2
6164	0.878106	1.11253	0.507254	1.2332	0.932774	20.75	1	83.4647	2.25	255.869	0.682407	0	28,8	2016	30,0183486238532	2,93577981651376	0	0	0	1
6165	0.487556	0.650019	0.345081	0.239024	0.43042	43	2	210.29	2.5	415.253	0.0299245	0	25	2016	32,8389261744966	2,95302013422819	0	0	1	0
6166	0.759092	0.867548	1.13909	0.419218	0.796236	29	2	243.61	5	254.69	0.296819	0	24,6	2016	52,8828125	7,4609375	2	0	5	8
6167	0.84886	0.730852	0.707055	0.366508	0.663319	33	2	261.436	7.375	217.658	0.247298	0	NA	2016	0,0732984293193717	2,14659685863874	0	0	0	0
6168	0.895676	1.04585	1.62659	0.497002	1.01628	35	1	248.702	16.5	183.856	0.401592	0	26,5	2016	18,1794871794872	1,79487179487179	0	0	0	3
6169	0.618979	0.777844	0.366576	0.99983	0.690807	9	2	61.3721	2.625	186.338	0.385625	0	29,7	2016	11,8830769230769	1,61538461538462	0	0	0	0
6170	0.0349489	0.195258	0.298116	0.126385	0.163677	8	2	50.3233	2.5	67.1128	0.514054	0	29,7	2016	11,8830769230769	1,61538461538462	0	0	0	0
6171	0.657215	0.820775	0.492029	1.04625	0.754067	16.5	2	175.115	1.625	226.773	0.679728	0	28,8	2016	21,8870292887029	1,87238493723849	0	0	0	0
6172	0.510393	0.355539	0.559786	0.241154	0.416718	31	1	88.9717	4.33333	339.775	0.13256	0	NA	2016	0,0178173719376392	0,256124721603563	1	0	9	5
6174	0.594636	0.759639	0.723525	1.30202	0.844955	53.8462	13	415.118	22.4423	566.574	0.672447	1	53,2	2016	137,1	49	25	9	45	17
6176	1.27805	0.945401	1.12913	0.830198	1.0457	47.4167	8	406.289	15.3333	387.524	0.446923	1	NA	2016	NA	NA	7	0	7	6
6177	1.13778	1.08408	1.28765	1.05166	1.14029	33.125	6	229.065	10.3333	347.44	0.251732	1	30,2	2016	118,294117647059	24,4117647058824	23	12	140	23
6178	1.53621	1.61632	1.96662	1.20204	1.5803	46.2083	6	384.11	17.8333	444.159	0.511106	1	30,7	2016	160,666666666667	41,6666666666667	15	1	92	29
6179	1.04663	1.30462	1.43552	0.765047	1.13795	39.3333	6	290.36	13.5	429.118	0.496608	1	42,4	2016	57,725	16,75	0	1	16	12
6180	0.965689	0.969293	0.653267	1.18875	0.944249	38.6905	14	399.994	8.59524	575.786	0.418625	1	43,7	2016	63	19,2105263157895	3	0	15	7
6181	1.51488	1.28803	1.08874	0.899259	1.19773	30.8	5	207.647	3.06667	319.092	0.369188	0	43,8	2016	24,8395061728395	4,75308641975309	0	0	0	4
6182	1.16245	1.53171	2.18629	0.647348	1.38195	72.1111	3	364.808	29.5556	324.544	0.288979	0	44	2016	26,6464646464646	4,5959595959596	5	0	79	3
6183	1.27916	1.71678	2.69086	1.49829	1.79627	63.0833	3	451.306	26.8333	512.933	0.522177	1	39,1	2016	46,48	32	75	27	254	8
6184	0.867238	1.06104	1.03216	1.13123	1.02292	27.3333	3	233.39	6.25	355.628	0.456823	0	31,2	2016	44,3076923076923	4,23076923076923	2	0	16	7
6185	1.06939	1.53189	1.28896	1.42753	1.32944	34.4444	6	254.355	7.83333	324.038	0.382623	1	33,5	2016	17,8055555555556	3,47222222222222	2	0	3	5
6186	1.68584	1.27336	0.836975	1.1971	1.24832	50	2	453.572	7.83333	515.05	0.5898	0	43,7	2016	33,5614035087719	6,14035087719298	3	0	26	4
6188	1.05539	1.05186	1.0187	0.818385	0.986081	40.25	4	148.054	4.66667	405.876	0.351224	0	41,1	2016	18,2388059701493	3,28358208955224	0	0	0	0
6189	0.769319	0.959046	1.01657	0.819835	0.891193	36.625	2	227.158	3.375	474.067	0.08555	1	38,4	2016	29,2592592592593	4,53703703703704	3	0	23	7
6190	1.7352	1.35059	1.32239	1.6307	1.50972	65.0833	8	436.312	18.3333	721.712	0.437379	1	41,4	2016	80,5135135135135	21,3513513513514	19	1	51	5
6191	1.15213	1.14239	1.02729	1.38407	1.17647	51.8889	6	440.017	10.3889	660.397	0.425795	1	41,4	2016	80,5135135135135	21,3513513513514	5	0	12	3
6196	1.05102	1.27093	2.19095	0.814646	1.33189	45.3889	18	318.725	17.9861	318.613	0.379675	1	42,5	2016	67,3897058823529	26,1397058823529	62	5	138	12
6198	0.193611	0.207241	0.364089	0.123377	0.222079	19.25	2	157.607	1.875	206.459	0.262454	0	26,8	2016	31,224	3,32	2	2	15	4
6199	0.874	0.815788	0.686236	1.19423	0.892562	65.6667	1	413.479	6.66667	668.851	0.346409	0	40,6	2016	31,9915966386555	9,32773109243698	0	0	0	0
6200	1.85076	1.409	1.8527	1.42641	1.63472	39.5833	3	289.075	7.66667	406.609	0.267711	0	40,6	2016	31,9915966386555	9,32773109243698	0	0	1	2
6202	1.15798	0.66457	0.989024	0.410518	0.805522	21	3	147.278	4	119.402	0.323905	0	28,8	2016	30,0183486238532	2,93577981651376	0	0	1	3
6203	0.907932	1.09403	1.22239	1.49482	1.17979	58.5833	9	476.05	26.8056	660.602	0.529997	1	38,7	2016	139,363636363636	53,6363636363636	29	10	93	3
6204	0.612514	0.832297	0.640105	0.505533	0.647612	38.75	1	407.207	32.5	476.267	0.458333	1	NA	2016	0,191176470588235	6,32352941176471	0	0	2	4
6206	0.428639	0.307379	0.26416	0.286605	0.321696	34.75	1	130.211	4	445.478	0.525108	0	NA	2016	NA	NA	0	0	0	6
6207	0.653921	0.826019	0.827863	1.24087	0.887167	36.025	10	370.071	13.25	453.456	0.463155	1	36,6	2016	140,5	45,625	17	6	120	8
6208	0.533657	0.636088	0.817293	0.540331	0.631842	38.4375	8	327.747	14.2188	424.843	0.529254	1	33,5	2016	204,666666666667	51,6666666666667	17	3	66	8
6209	0.870595	1.01586	1.00717	1.51155	1.10129	44.3636	11	346.867	19.0682	490.178	0.43125	1	41,7	2016	120,772727272727	42,5	31	6	52	12
6210	0.765615	0.974208	1.09968	0.883866	0.930843	28.9375	4	258.576	14.5	291.579	0.691152	1	25,8	2016	79,8823529411765	16,3235294117647	7	4	41	14
6211	0.898744	0.824167	0.701358	1.22161	0.911471	32.7778	9	241.87	7.72222	513.516	0.336357	1	36,1	2016	108,875	29,375	8	4	35	9
6212	0.721336	0.907357	1.05843	1.08353	0.942665	41.0227	11	314.099	12.9545	500.436	0.456914	1	43,2	2016	145,8	32,5	8	1	19	13
6213	0.697778	1.05789	0.798736	1.46891	1.00583	42.5278	9	421.866	18.1111	500.296	0.509917	1	27,7	2016	119,928571428571	26,0714285714286	22	2	34	12
6214	1.44553	1.39691	1.4238	1.40672	1.41824	35.325	10	350.395	12.175	382.612	0.593086	1	126,7	2016	59,7272727272727	42,2727272727273	5	1	13	7
6215	0.733761	0.985066	1.21181	1.14513	1.01894	37.5417	12	323.503	12.7917	405.806	0.457034	1	70,8	2016	88,2142857142857	27,5	14	4	23	15
6216	0.421272	0.723364	0.374815	1.10703	0.65662	49.7727	11	421.637	16.6364	585.599	0.447255	1	52,3	2016	104,285714285714	33,9285714285714	10	7	27	3
6217	0.935771	0.81588	0.946901	0.883426	0.895495	39.8333	9	387.543	13.5833	519.6	0.483166	1	38	2016	47,2692307692308	11,3461538461538	12	1	74	12
6218	1.18561	1.29683	1.21094	1.44688	1.28506	37.5682	11	365.031	10.9091	509.421	0.433689	1	47,3	2016	83,5714285714286	23,5714285714286	12	2	97	8
6219	0.44183	0.540658	0.468107	0.810068	0.565166	33.25	4	350.024	13	381.538	0.43451	1	45,7	2016	23,2777777777778	18,6111111111111	2	4	32	12
6220	0.469404	0.338398	0.480577	0.462284	0.437666	23	1	161.713	11.25	226.128	0.962879	1	26,2	2016	44,2045454545455	5,34090909090909	0	0	0	2
6221	0.86265	1.11915	1.72083	0.380541	1.02079	16.875	2	151.678	11.125	129.404	0.624051	1	42,4	2015	57,725	16,75	0	28	6	4
6222	0.393668	0.366467	0.331537	0.254831	0.336626	24.875	2	176.312	7.125	174.956	0.53491	0	27,4	2016	21,6527777777778	2,15277777777778	0	0	2	8
6224	1.35133	1.64799	2.6433	1.44995	1.77314	32.0357	7	218.295	11	305.324	0.446567	1	19,1	2015	73,2978723404255	8,19148936170213	6	0	8	9
6225	0.34846	0.481894	0.444414	0.610042	0.471202	21.875	4	118.082	3.0625	179.159	0.266236	0	NA	2016	NA	NA	14	1	12	6
6228	1.30592	1.3854	2.05903	0.779144	1.38237	18.55	5	137.68	9.55	190.48	0.390846	0	NA	2016	NA	NA	0	1	39	9
6230	1.62111	1.46196	1.72726	1.39055	1.55022	38.4583	6	362.426	5.95833	438.351	0.309765	0	55,3	2016	31,6363636363636	8,52272727272727	0	0	0	0
6232	0.875115	1.19132	0.498775	1.52835	1.02339	56	3	328.655	6.08333	406.256	0.413825	0	NA	2016	NA	NA	0	0	0	5
6233	1.05525	1.6652	2.26548	1.14865	1.53365	47.1905	7	348.577	11.1905	562.662	0.332098	1	NA	2016	NA	NA	6	0	20	8
6678	1.79812	1.26772	1.8996	0.882724	1.46204	34.5625	8	266.453	6.875	357.74	0.529627	0	NA	2016	NA	NA	0	0	0	10
6691	0.91406	1.04492	1.36913	1.22667	1.1387	45.3333	4	553.665	15.5	613.679	0.493421	1	41,1	2016	111,6	46,3333333333333	5	0	1	4
6692	0.644412	0.762963	0.754644	0.465693	0.656928	37.75	1	238.333	5.25	414.441	0.192267	0	38,8	2016	6,06666666666667	1,33333333333333	0	0	0	6
6693	1.03495	0.908776	0.803562	1.0213	0.942147	41.2857	7	362.813	12.75	546.779	0.285306	1	36,8	2016	103,5625	23,75	6	2	18	11
6694	0.932763	0.918967	0.933388	1.07605	0.965291	31.4643	7	257.016	13.1786	390.851	0.508958	1	40	2016	122,6875	32,1875	20	2	34	11
6695	0.786694	1.02917	0.937126	1.32561	1.01965	45.075	10	350.566	14.75	567.935	0.521807	1	43,2	2016	145,8	32,5	8	1	16	13
6697	1.35707	1.69178	1.99574	1.37687	1.60536	42.9583	12	351.369	14	500.529	0.470931	1	109,5	2016	38,5789473684211	36,0526315789474	14	5	26	15
6698	0.917865	0.761896	0.826519	0.703285	0.802391	41.9375	12	382.229	12.7708	470.781	0.567525	1	126,7	2016	59,7272727272727	42,2727272727273	5	1	8	4
6699	1.40251	1.50833	1.82073	1.22485	1.48911	48.5	10	377.156	16.55	496.854	0.494168	1	32,1	2016	58,4	10,6666666666667	11	3	19	12
6700	1.43301	1.54446	2.01214	0.847386	1.45925	50.0938	8	449.086	15.2812	601.398	0.424433	1	165,4	2016	17,2631578947368	9,21052631578947	4	0	6	4
6701	1.18151	1.52447	1.09091	1.6352	1.35802	59.1	5	394.264	12.5	534.885	0.411491	1	44,6	2016	33,0142857142857	9,28571428571429	3	0	3	7
6702	0.412809	0.608906	0.580542	0.46261	0.516217	21.5	3	199.026	7.41667	259.167	0.415559	1	45,5	2016	27,4615384615385	3,46153846153846	1	0	39	10
6703	1.38712	1.6098	1.95987	1.04027	1.49926	51.625	6	530.909	23.8333	426.009	0.636612	1	32,1	2016	69,1818181818182	23,1818181818182	7	0	12	4
6704	0.554181	0.343992	0.392527	0.470235	0.440234	25.3611	9	285.549	7.08333	412.429	0.4162	1	43,7	2016	63	19,2105263157895	4	0	7	3
6705	1.18854	1.74531	0.755234	1.70145	1.34763	33.0476	7	159.661	3.61905	305.288	0.279367	0	44	2016	26,6464646464646	4,5959595959596	0	0	0	5
6706	0.342259	0.475899	0.370828	0.493341	0.420582	55.8333	4	366.226	5.5	556.076	0.257394	0	43,8	2016	24,8395061728395	4,75308641975309	0	0	0	0
6709	1.07666	1.31304	1.08586	1.46829	1.23596	42	2	316.91	13.5	453.942	0.488383	1	43,5	2016	56,4	12	4	0	30	6
6724	2.10546	1.36985	1.33241	1.25601	1.51593	26.7083	6	225.58	5.04167	345.559	0.353194	0	32,6	2016	16,6818181818182	2,1797520661157	0	0	3	6
6725	1.791	1.27836	0.916215	1.85327	1.45971	30.5179	14	203.034	6.46429	299.461	0.36519	0	62	2016	17,009900990099	4,28217821782178	0	0	6	7
6726	1.04727	0.999193	1.13667	0.826024	1.00229	44.0417	6	290.423	13.0417	378.133	0.23767	0	46,5	2016	15,2199312714777	3,38487972508591	2	0	26	5
6727	2.23672	1.01952	0.535704	0.845827	1.15944	34.6875	4	195.81	6.125	355.837	0.225417	0	28,3	2016	27,4532710280374	3,55140186915888	5	1	13	0
6728	0.336184	0.322025	0.317691	0.650957	0.406714	21.125	2	134.321	1.25	266.077	0.0359319	0	NA	2016	NA	NA	0	0	0	0
6731	1.12567	1.47818	2.02042	0.770932	1.3488	36.5625	4	338.223	18.1875	264.12	0.558031	1	44,5	2016	101,846153846154	42,3076923076923	4	3	44	12
6732	0.904032	0.720298	0.374234	1.09853	0.774273	69.3333	1	1126.57	9	864.486	0.418221	0	23,6	2016	31,7073170731707	4,8780487804878	0	0	0	2
6733	0.620063	0.823205	0.987849	0.644007	0.768781	20.5625	4	182.151	6.3125	205.335	0.420544	0	22,5	2016	50,9183673469388	11,4285714285714	10	1	9	4
6734	0.280712	0.3725	0.452097	0.165349	0.317665	46	5	345.334	12.6	325.902	0.381339	1	63,2	2016	20,7916666666667	6,04166666666667	0	0	12	10
6740	0.909611	0.892885	1.02764	1.44009	1.06756	61.3333	3	545.768	10.1111	839.797	0.307695	1	NA	2017	NA	NA	1	0	0	3
6772	0.769651	0.937412	1.07149	0.598644	0.844299	35.2333	10	345.677	12.4	423.909	0.314415	1	79,9	2017	29	8,95833333333333	4	0	20	6
6773	0.923132	0.958699	0.845803	1.01909	0.936682	49.4688	8	401.871	12.875	567.573	0.293039	1	40,2	2017	34,6764705882353	11,6176470588235	4	0	3	6
6774	1.00791	0.761976	0.804169	0.896174	0.867557	28.75	1	259.75	9.25	318.467	0.0707237	1	NA	2016	NA	NA	1	0	5	2
6987	1.19075	1.56395	2.0908	1.07869	1.48105	75.5833	8	663.933	36.9583	609.424	0.647299	1	39,4	2016	148,285714285714	52,8571428571429	103	42	178	6
6988	1.31562	1.62637	1.82322	1.35439	1.5299	73.9333	5	622.446	30.7333	644.802	0.620337	1	40,9	2016	49,625	26,875	83	46	241	11
6989	1.15478	1.2781	1.38827	0.925134	1.18657	39.4444	6	346.068	23.8889	405.465	0.669319	1	NA	2016	0,191176470588235	6,32352941176471	0	0	2	7
6990	0.8993	1.11022	1.51673	1.26421	1.19761	62.0909	11	578.458	32.1136	478.843	0.652379	1	65,3	2016	116,6	65,5	124	16	313	12
6991	0.793222	0.895785	1.06595	1.17162	0.981645	51.0769	13	408.879	19.6923	593.607	0.52314	1	31,2	2016	180	31,25	14	2	40	13
6993	1.04129	1.11304	1.2443	1.08496	1.1209	70.6905	14	539.992	31.9286	743.482	0.536803	1	51	2016	126	45,8333333333333	67	11	104	11
6994	0.822375	0.828736	0.921515	0.967481	0.885027	50.225	20	406.802	21.8125	580.66	0.45898	1	63,3	2017	39,2857142857143	21,4285714285714	51	15	123	11
6995	1.81406	1.30197	1.24679	0.959979	1.3307	40.3704	9	392.454	17.963	473.51	0.478382	1	44,9	2016	63,8333333333333	27,2222222222222	4	1	11	12
6996	0.694467	0.466097	0.430075	0.321358	0.477999	21.625	4	262.526	4.5625	208.494	0.351527	0	24,7	2017	71,35	9,75	4	0	2	4
6998	1.39377	0.831607	0.964474	0.806489	0.999086	25.0833	3	274.738	14.3333	360.313	0.374507	0	28,6	2016	34,38	5,3	0	0	1	4
6999	1.09049	0.927224	0.657485	0.831999	0.8768	22.3333	3	357.813	4.75	275.096	0.334839	0	23,6	2016	36,675	3,5	0	0	0	8
7000	0.746226	0.614779	0.543372	0.47034	0.59368	10	1	103.877	5.66667	129.499	0	0	21,8	2016	36,1612903225806	3,06451612903226	0	0	0	6
7001	1.04625	0.851085	0.683871	1.279	0.965051	53.3611	12	411.665	22.9167	569.821	0.446203	1	41,7	2016	120,772727272727	42,5	15	5	28	20
7002	1.25942	1.50166	1.55442	1.29195	1.40186	60.5476	14	466.285	26.1667	592.704	0.533312	1	53,2	2016	137,1	49	24	7	37	7
7003	1.1032	1.33505	1.44805	1.64655	1.38321	38.3864	11	333.448	13.0909	581.373	0.45741	1	49,2	2017	113,4	36	23	4	27	2
7004	0.864182	1.08868	1.02931	1.50384	1.1215	39.0625	12	292.754	11.7708	568.651	0.459733	1	43,6	2016	167,7	50,75	21	6	31	6
7005	0.988607	0.892819	0.847533	1.08928	0.95456	35.7	5	360.89	11.7	404.947	0.435125	1	34,1	2017	71,2	17,6666666666667	8	2	57	10
7006	0.793893	0.885815	0.675922	1.30959	0.916304	44.1667	8	305.49	14.9583	524.456	0.532206	1	31,3	2016	112,85	25,25	8	2	33	8
7007	0.525719	0.927154	0.549167	1.10246	0.776124	53.3125	4	479.751	11.1875	475.931	0.434092	0	38,9	2016	38,0454545454545	10	0	0	0	0
7008	1.46308	1.19103	1.05197	1.16495	1.21775	37.25	5	436.769	10.1	363.729	0.428931	0	31,2	2017	71,4	11,7142857142857	2	0	10	5
7009	1.61821	1.71238	1.22988	1.11629	1.41919	53.5556	3	451.418	11.3333	486.526	0.446843	0	31,2	2016	71,4	11,7142857142857	2	0	9	3
7010	1.13036	0.919847	1.16097	1.13665	1.08695	36.35	10	328.646	11.9	395.232	0.505514	1	109,5	2016	38,5789473684211	36,0526315789474	6	2	13	2
7011	1.2394	0.824976	1.00083	0.823615	0.972205	57.5238	7	395.001	17.8571	635.723	0.470854	1	43,8	2016	115,05	26,25	8	0	21	10
7012	1.19794	1.2424	1.18902	0.739424	1.0922	32.1786	7	221.339	9.28571	230.593	0.268239	1	44,6	2016	33,0142857142857	9,28571428571429	1	0	26	9
7013	0.724155	0.587838	0.617798	0.432255	0.590511	38.1429	7	261.588	10.1071	257.007	0.254821	1	44,6	2016	33,0142857142857	9,28571428571429	1	0	28	6
7014	1.52343	1.18407	0.917052	1.16048	1.19626	88.8333	4	603.11	27.4167	880.956	0.455162	1	44,6	2016	33,0142857142857	9,28571428571429	2	1	6	10
7015	0.909536	0.899651	0.833916	0.791596	0.858675	46.1786	7	263.153	20.3929	337.907	0.460907	1	42,8	2017	57,4782608695652	9,02173913043478	1	0	38	6
7019	1.78312	1.90391	2.87182	1.98778	2.13666	18.6562	8	129.146	3.5	251.533	0.320858	1	37,5	2017	81,9506172839506	19,1975308641975	64	14	209	0
7024	0.986264	1.25243	1.66051	0.583179	1.1206	42.9167	3	330.239	23.5	382.67	0.47082	1	68,2	2017	21	13,4615384615385	41	3	12	14
7025	0.87015	1.05962	1.43939	1.32197	1.17278	39.375	12	289.256	16.3542	504.137	0.651716	1	43	2016	148,444444444444	54,4444444444444	64	12	49	8
7028	0.872116	1.04753	1.11077	1.68404	1.17861	51.375	12	406.385	20.0833	591.883	0.565403	1	34,6	2016	150,909090909091	37,7272727272727	30	1	41	12
7029	0.537146	0.693372	0.578267	0.731054	0.63496	32.1562	8	276.263	14.25	326.673	0.672484	1	31,5	2016	43,7777777777778	7,22222222222222	1	1	16	9
7030	0.767313	0.859615	0.523489	0.911973	0.765597	59.7619	7	456.994	19.8571	447.398	0.276563	0	44	2016	26,6464646464646	4,5959595959596	0	0	15	0
7031	1.00278	1.0487	1.43318	1.15175	1.1591	54.4167	4	337.856	18.4167	540.123	0.390285	1	33	2016	57,1935483870968	13,5483870967742	14	2	25	9
7032	0.734136	0.665705	0.709394	0.631765	0.68525	24.6667	3	159.244	4.33333	292.744	0.322479	0	45	2016	22,6629213483146	4,8876404494382	1	0	0	2
7033	1.34897	1.25566	0.952125	1.23903	1.19895	31.3333	3	248.127	5.44444	325.517	0.41427	0	NA	2016	NA	NA	3	0	16	9
7034	1.44698	1.13968	0.888644	1.30874	1.19601	48.6667	5	604.405	10.3333	563.701	0.324039	1	NA	2016	NA	NA	0	0	1	9
7035	0.695465	0.875591	0.989155	0.464697	0.756227	57.3	5	378.691	16.2	693.679	0.287862	1	NA	2017	NA	NA	3	0	2	5
7036	0.824428	1.22616	0.947521	1.72959	1.18192	23.2083	6	236.707	7.04167	362.699	0.417093	1	NA	2016	NA	NA	6	0	14	4
7137	1.64124	1.78335	2.14365	1.7791	1.83683	33.4412	17	283.016	6.70588	421.412	0.309528	1	37,5	2017	81,9506172839506	19,1975308641975	13	3	68	13
7141	0.943241	0.851888	1.14276	1.41198	1.08747	44.7115	13	382.484	18.1154	636.356	0.457851	1	65,3	2017	116,6	65,5	56	6	31	14
7142	0.384533	0.416774	0.444405	1.01755	0.565816	20.5	3	215.766	10.4167	179.097	0.318428	0	NA	2017	NA	NA	0	0	4	8
7143	0.796608	0.922485	0.829793	0.645212	0.798525	35.9318	11	292.038	14.0227	493.173	0.340553	1	41,7	2017	120,772727272727	42,5	8	3	15	19
7144	0.587728	0.49386	0.545777	0.900455	0.631955	38.6667	9	331.541	13.9167	516.247	0.362992	1	41,7	2017	120,772727272727	42,5	11	0	21	11
7146	0.829683	0.678684	0.736067	0.666234	0.727667	41.625	10	352.524	16.625	539.083	0.456891	1	41,7	2017	120,772727272727	42,5	14	0	17	14
7147	1.27093	1.2325	1.50802	1.02155	1.25825	50.5769	13	369.158	24.0385	548.173	0.483222	1	46,8	2017	191,857142857143	56,4285714285714	23	5	79	9
7148	1.31052	1.44295	1.80177	0.839676	1.34873	80.2121	11	580.625	38.5455	719.713	0.491986	1	93,9	2017	35,1	22	20	5	98	12
7149	1.74033	2.4591	2.18417	2.07562	2.1148	42.5469	16	375.206	14.2188	572.445	0.484472	1	NA	2017	NA	NA	12	7	25	14
7150	0.489335	0.735915	0.716428	0.409469	0.587787	16.1667	3	211.804	7	133.428	0.532919	1	35,4	2017	66,8965517241379	9,31034482758621	5	0	4	2
7152	0.714612	0.829462	0.444351	0.746071	0.683624	24.25	2	186.54	10.125	183.31	0.160659	0	NA	2016	NA	NA	7	0	4	2
7153	1.44303	1.62453	2.34171	1.2797	1.67224	44.8125	4	324.444	17.4375	448.168	0.501123	1	47,7	2016	60,7222222222222	14,7222222222222	0	0	2	2
7154	1.2442	1.5257	2.02289	1.47731	1.56752	32.2857	7	212.502	11.8214	294.532	0.48962	1	39,2	2016	85,6190476190476	23,8095238095238	22	7	41	7
7155	0.924077	0.792001	0.740835	0.617743	0.768664	38.6	5	312.055	8.2	437.814	0.322199	0	33,8	2017	60,0281690140845	11,3380281690141	0	1	5	4
7156	1.00627	0.997476	1.08514	1.20305	1.07298	41.7143	7	325.235	7.57143	515.443	0.242916	0	39,7	2017	45,1923076923077	8,84615384615385	2	2	20	8
7157	0.266611	0.233942	0.337336	0.222548	0.265109	23.25	2	230.903	6.25	265.606	0.297752	0	43,7	2016	33,5614035087719	6,14035087719298	1	0	14	4
7158	1.29793	0.97443	0.940934	1.02621	1.05988	62.25	4	427.971	9.41667	608.529	0.290119	0	40,5	2016	28,9756097560976	5,36585365853659	2	0	11	0
7159	1.11546	1.27224	1.3632	1.02817	1.19477	41.6667	1	247.504	9.33333	520.787	0.663887	0	NA	2016	NA	NA	8	1	55	6
7160	0.88071	1.34488	0.813492	1.06007	1.02479	54.3333	2	456.202	9.33333	555.146	0.59548	1	NA	2016	NA	NA	9	0	24	3
7161	1.69039	1.50487	1.55609	1.69069	1.61051	52.6111	6	491.071	8.44444	631.871	0.339199	1	NA	2016	NA	NA	0	0	0	8
7162	0.980889	0.963557	1.30356	0.954615	1.05066	25.75	3	225.852	11.1667	169.927	0.40644	1	35,6	2016	43,3333333333333	10,1851851851852	13	4	43	7
7164	0.575137	0.661781	0.696926	0.410546	0.586098	52.5	1	535.773	14.25	507.194	0.214232	0	39,4	2016	20,4289772727273	3,62215909090909	0	0	37	4
7165	0.467599	0.422337	0.619407	0.162226	0.417892	40.25	1	422.444	7.25	507.317	0.179307	0	39,4	2016	20,4289772727273	3,62215909090909	0	0	45	0
7168	0.176859	0.240244	0.379421	0.240065	0.259147	35.8333	3	264.043	2.75	418.821	0.073095	0	39,4	2016	20,4289772727273	3,62215909090909	0	0	0	0
7169	1.12905	1.63821	0.744379	1.42371	1.23384	21.25	2	207.367	3	220.185	0.0922948	0	39,4	2017	20,4289772727273	3,62215909090909	1	0	1	2
7170	0.748367	0.652459	0.782085	0.511753	0.673666	21.25	2	207.367	3	220.185	0.0922948	0	39,4	2017	20,4289772727273	3,62215909090909	3	0	3	0
7171	0.78049	0.851867	0.333464	0.980787	0.736652	25.375	2	281.243	3.5	265.936	0.141317	0	39,4	2016	20,4289772727273	3,62215909090909	0	0	1	0
7172	0.501745	0.667622	0.861278	0.558471	0.647279	22.75	6	284.711	5	209.404	0.279312	0	40,1	2016	21,1288209606987	4,29039301310044	2	0	1	8
7173	0.813124	1.03519	0.643152	1.171	0.915618	24.0833	6	309.507	5.33333	225.871	0.265507	0	40,1	2017	21,1288209606987	4,29039301310044	0	0	1	4
7174	0.506616	0.776868	0.359826	1.08371	0.681754	33.7778	6	445.436	6.55556	322.326	0.284536	0	40,1	2016	21,1288209606987	4,29039301310044	0	0	1	4
7175	1.20279	1.19575	0.897036	1.34702	1.16065	24.55	5	307.774	4.95	229.974	0.259801	0	40,1	2016	21,1288209606987	4,29039301310044	0	0	1	4
7176	1.18383	2.52292	3.17632	1.71125	2.14858	17.375	2	298.003	6.375	129.126	0.337561	1	40,1	2016	21,1288209606987	4,29039301310044	5	0	26	6
7178	0.61557	1.12184	1.838	0.298181	0.9684	23	4	246.775	4.375	206.23	0.276183	0	40,1	2016	21,1288209606987	4,29039301310044	2	0	2	7
7179	1.00703	0.608487	0.813841	0.360866	0.697557	26	2	365.723	13.5	175.956	0.417839	0	40,1	2016	21,1288209606987	4,29039301310044	2	0	4	9
7180	0.992625	1.32686	0.566532	1.47738	1.09085	18.5	4	216.668	5.3125	166.876	0.3334	0	40,1	2016	21,1288209606987	4,29039301310044	0	0	1	4
7181	1.38531	0.922992	0.662583	0.946859	0.979436	20.5625	4	231.968	5.5	210.759	0.289798	0	40,1	2017	21,1288209606987	4,29039301310044	0	0	0	2
7182	0.965076	0.876659	0.476563	0.970467	0.822191	22	3	213.233	5	229.145	0.260042	0	40,1	2016	21,1288209606987	4,29039301310044	0	0	10	4
7183	1.05653	0.339675	0.318836	0.312684	0.506932	34.3333	4	294.281	4.58333	371.244	0.368433	0	40,1	2016	21,1288209606987	4,29039301310044	0	0	0	2
7184	0.964918	1.17765	0.710038	1.20327	1.01397	19.7	5	210.387	3	246.541	0.123435	0	40,1	2017	21,1288209606987	4,29039301310044	0	0	0	2
7185	0.474085	0.405108	0.569939	0.419166	0.467075	16.0833	4	148.547	2.66667	165.141	0.215556	0	40,1	2017	21,1288209606987	4,29039301310044	0	0	0	2
7186	0.938444	1.15655	0.63648	1.60291	1.0836	22.4444	6	218.183	3.5	264.355	0.171348	0	40,1	2016	21,1288209606987	4,29039301310044	0	0	0	2
7187	1.3965	1.84796	0.687086	1.84661	1.44454	3.25	2	46.814	1.25	36.8025	0.791071	0	40,1	2016	21,1288209606987	4,29039301310044	0	0	1	2
7188	1.439	1.40496	1.50621	2.03927	1.59736	12.125	2	160.864	8.875	101.543	0.719494	1	37,5	2016	81,9506172839506	19,1975308641975	0	0	0	0
7189	1.35052	1.98396	2.37646	2.15857	1.96738	12.125	2	160.864	8.875	101.543	0.686338	1	37,5	2017	81,9506172839506	19,1975308641975	0	0	0	0
7190	1.34347	1.85055	2.97721	0.938149	1.77734	41.3438	8	285.944	14.375	333.127	0.332765	1	73,8	2016	41,9770114942529	11,1494252873563	46	6	112	7
7191	1.284	1.31749	2.49105	0.442844	1.38385	40.0938	8	466.226	16.1875	336.699	0.236029	1	73,8	2017	41,9770114942529	11,1494252873563	45	8	133	4
7192	1.90844	1.48034	1.5562	1.63848	1.64586	59.25	8	547.875	32.625	384.23	0.404263	1	73,8	2016	41,9770114942529	11,1494252873563	49	6	213	10
7193	0.86455	1.46708	1.27412	1.31334	1.22977	40.0938	8	466.226	16.1875	336.699	0.236029	1	73,8	2017	41,9770114942529	11,1494252873563	38	7	113	5
7194	0.371831	0.293581	0.447917	0.178849	0.323044	20.75	3	220.413	7.33333	166.415	0.374499	1	19,1	2017	85,1027397260274	10,8219178082192	6	3	39	15
7194	0.371831	0.293581	0.447917	0.178849	0.323044	20.75	3	220.413	7.33333	166.415	0.374499	1	42	2017	53,3870967741936	13,8709677419355	6	3	39	15
7195	0.809082	0.933903	1.25661	0.836886	0.95912	25.9375	4	199.875	7.875	214.055	0.398439	1	19,1	2016	85,1027397260274	10,8219178082192	45	1	141	17
7195	0.809082	0.933903	1.25661	0.836886	0.95912	25.9375	4	199.875	7.875	214.055	0.398439	1	42	2016	53,3870967741936	13,8709677419355	45	1	141	17
7196	0.539758	0.705008	1.30153	0.25915	0.70136	42.5833	3	322.642	28.5833	309.244	0.415416	1	19,1	2016	85,1027397260274	10,8219178082192	73	9	162	0
7196	0.539758	0.705008	1.30153	0.25915	0.70136	42.5833	3	322.642	28.5833	309.244	0.415416	1	42	2016	53,3870967741936	13,8709677419355	73	9	162	0
7197	2.09319e-05	0.224144	0.306967	0.00629858	0.134357	40.375	4	404.713	20.3125	294.42	0.399314	1	19,1	2016	85,1027397260274	10,8219178082192	21	2	74	42
7197	2.09319e-05	0.224144	0.306967	0.00629858	0.134357	40.375	4	404.713	20.3125	294.42	0.399314	1	42	2016	53,3870967741936	13,8709677419355	21	2	74	42
7199	0.743248	0.450281	0.686286	0.428316	0.577033	25.6875	8	370.334	8.03125	344.098	0.301149	1	37,5	2016	81,9506172839506	19,1975308641975	0	0	0	0
7200	0.971618	1.01619	0.753341	1.26972	1.00272	30.5167	15	379.754	8.15	371.514	0.313578	1	37,5	2016	81,9506172839506	19,1975308641975	17	3	66	14
7201	1.15542	1.06112	0.735027	1.77628	1.18196	37.0196	17	463.434	8.41176	502.415	0.2921	1	37,5	2017	81,9506172839506	19,1975308641975	14	2	50	11
7202	0.965897	1.35051	1.13662	1.84503	1.32451	27.3542	12	390.009	8.77083	326.508	0.314965	1	37,5	2016	81,9506172839506	19,1975308641975	14	4	68	17
7203	1.63982	1.53801	1.3604	2.20054	1.68469	29.4667	10	365.842	12.6333	365.14	0.236871	1	37,5	2016	81,9506172839506	19,1975308641975	8	4	52	6
7205	0.850113	0.678513	0.657271	1.01796	0.800965	13.05	5	108.23	2.4	146.587	0.60215	1	37,5	2016	81,9506172839506	19,1975308641975	5	3	42	6
7206	1.71235	1.22247	1.50415	1.16889	1.40196	23.8125	8	276.222	7.75	316.76	0.208499	1	37,5	2016	81,9506172839506	19,1975308641975	14	4	61	6
7207	1.22959	1.44074	1.72449	2.06615	1.61524	26.2708	12	342.612	8.0625	346.274	0.23645	1	37,5	2016	81,9506172839506	19,1975308641975	17	5	60	8
7209	1.23648	1.38591	2.28427	0.45452	1.34029	29.25	1	273.341	7	335.688	0.214494	1	22,8	2016	70,9925373134328	11,9962686567164	13	2	48	23
7211	0.89125	0.550124	0.832192	0.214836	0.622101	98	1	579.504	8.33333	861.589	0.0930872	1	NA	2016	NA	NA	0	0	19	6
7212	0.710766	0.640576	0.76281	0.533277	0.661857	71.75	1	416.146	6.5	627.599	0.136781	1	NA	2016	NA	NA	2	6	49	10
7215	0.277322	0.363512	0.339389	0.36953	0.337438	7.5	1	83.5129	2.5	49.989	0.502976	0	NA	2016	NA	NA	0	0	28	3
7216	0.817324	0.619312	0.783533	0.418984	0.659788	42	1	319.457	8.5	454.912	0.0664382	1	25,1	2016	58,3630952380952	7,14285714285714	5	0	99	9
7217	0.981491	1.17231	0.937479	1.2195	1.0777	21.75	1	238.638	8.25	154.374	0.352747	1	25,1	2016	58,3630952380952	7,14285714285714	0	0	1	11
7218	0.783958	0.821297	0.634231	0.630257	0.717436	3	1	15.2635	1.66667	4.73944	0	1	25,1	2016	58,3630952380952	7,14285714285714	0	0	4	16
7219	0.26848	0.326091	0.356009	0.329452	0.320008	21.75	1	238.638	8.25	154.374	0.352747	0	25,1	2016	58,3630952380952	7,14285714285714	2	0	14	2
7220	1.07353	0.751374	0.743352	0.710269	0.819631	22.8333	3	194.209	4.91667	147.289	0.130947	1	29	2016	59,25	6,9140625	1	0	26	3
7221	0.552757	0.730561	0.627731	0.635971	0.636755	21.4375	4	116.073	4.875	139.31	0.18177	1	29	2016	59,25	6,9140625	1	0	8	4
7223	0.739738	0.864952	0.671475	0.76736	0.760882	19.1667	6	220.119	2.66667	252.691	0.148331	0	37	2017	24,6343042071197	4,77346278317152	2	0	13	6
7225	0.409336	0.509768	0.410362	0.97533	0.576199	17.6875	4	206.885	3.625	168.09	0.179478	0	37	2016	24,6343042071197	4,77346278317152	0	0	0	8
7226	1.04394	0.524167	0.914802	0.269359	0.688066	24.3333	3	315.009	3.83333	348.374	0.163502	0	37	2016	24,6343042071197	4,77346278317152	2	0	14	6
7227	0.602683	0.218406	0.356336	0.139727	0.329288	28.1667	2	253.703	1.83333	316.918	0.0774252	0	37	2017	24,6343042071197	4,77346278317152	0	0	0	4
7228	0.398217	0.417133	0.453296	0.274032	0.38567	40	2	501.12	5.5	518.901	0.115678	0	37	2017	24,6343042071197	4,77346278317152	2	0	13	4
7229	0.325796	0.486235	0.555797	0.594086	0.490478	13.1111	3	267.382	4.77778	138.458	0.251093	0	29,5	2016	53,8563535911602	4,66850828729282	0	0	3	8
7230	0.812757	1.21325	0.599354	1.31002	0.983844	6.33333	6	136.812	2.5	89.6372	0.283446	0	29,8	2016	32,0888888888889	5,33333333333333	0	0	0	5
7231	1.00347	0.966473	0.772445	0.919502	0.915473	17.35	5	137.522	2.75	247.437	0.051459	0	29,8	2017	32,0888888888889	5,33333333333333	0	0	11	8
7232	0.556861	0.449612	0.551313	0.470898	0.507171	25.8889	3	239.309	7.55556	207.87	0.281248	0	29,8	2016	32,0888888888889	5,33333333333333	0	0	15	2
7233	0.353861	0.368751	0.349644	0.340946	0.353301	23.7778	3	277.949	9	152.763	0.330561	0	29,8	2016	32,0888888888889	5,33333333333333	0	0	6	5
7234	1.21358	1.18024	0.770944	1.06743	1.05805	14.625	4	155.019	4.375	224.76	0.244339	0	29,8	2016	32,0888888888889	5,33333333333333	0	0	7	8
7235	0.83105	0.672339	0.397268	0.826024	0.68167	28	1	404.938	5.33333	262.24	0.238956	0	29,8	2016	32,0888888888889	5,33333333333333	0	0	1	3
7236	1.14778	1.71063	0.986336	0.610005	1.11369	11.3333	1	99.6637	4	61.019	0.459524	0	40	2016	8,31023102310231	1,36963696369637	2	0	25	7
7238	1.1264	1.31745	0.643972	1.74098	1.2072	41.6667	1	620.249	3.66667	382.316	0.0705165	0	40	2016	8,31023102310231	1,36963696369637	2	0	8	3
7239	0.869092	1.22628	2.1507	0.545203	1.19782	27.6667	1	189.824	12.6667	212.547	0.552778	0	53,5	2017	2,44142259414226	0,554393305439331	17	0	4	3
7240	0.604602	0.961707	1.96135	0.197769	0.931358	85.75	1	658.589	63	291.912	0.290865	0	37,4	2016	25,0975609756098	3,00813008130081	10	0	1	1
7242	2.3237	1.08735	1.12037	1.23571	1.44178	43.8125	4	216.499	6.0625	370.614	0.238047	0	37,4	2017	25,0975609756098	3,00813008130081	0	0	3	6
7244	0.877111	0.765091	0.797931	0.535241	0.743843	24.5833	6	133.316	4.75	253.612	0.406849	0	37,4	2016	25,0975609756098	3,00813008130081	0	0	1	6
7245	1.16766	0.644515	0.751478	0.70213	0.816445	25.2	5	150.134	4	265.91	0.280881	0	37,4	2016	25,0975609756098	3,00813008130081	2	0	5	6
7246	1.0011	0.887858	0.929516	1.10295	0.980356	28.3971	17	412.626	8.36765	380.212	0.310974	1	32,4	2017	77,032967032967	16,9230769230769	17	2	105	9
7247	2.0885	1.33171	1.37998	1.96202	1.69055	21.475	10	273.565	7.3	255.001	0.327313	1	32,4	2016	77,032967032967	16,9230769230769	15	12	116	11
7248	1.43913	1.16846	0.93819	2.15993	1.42643	39.641	13	328.026	6.84615	513.064	0.361619	1	32,4	2016	77,032967032967	16,9230769230769	20	3	116	6
7249	0.666014	0.547567	0.743279	0.257663	0.553631	28.8333	3	338.501	6.91667	281.75	0.31099	1	29,6	2016	89,8962264150943	17,7358490566038	3	9	98	7
7250	0.760049	0.632485	0.928127	0.492472	0.703283	25.9722	9	370.741	8.16667	337.61	0.292252	1	29,6	2016	89,8962264150943	17,7358490566038	18	3	82	10
7251	0.720537	0.860512	0.830774	1.07593	0.871937	5.33333	1	52.5101	3.33333	30.931	0.266667	1	50,2	2016	62,0769230769231	15,6153846153846	3	8	48	5
7252	0.676939	0.628064	0.622786	0.617581	0.636342	39.3333	2	257.022	7.16667	402.54	0.271464	1	50,2	2016	62,0769230769231	15,6153846153846	1	3	8	4
7253	0.368665	0.210034	0.364126	0.173398	0.279056	31.1905	7	445.391	9.47619	370.564	0.331494	1	50,2	2016	62,0769230769231	15,6153846153846	10	10	78	10
7254	1.23342	1.32718	1.57074	1.44672	1.39452	24.1786	7	294.785	5.89286	314.166	0.28848	1	29,5	2016	53,8563535911602	4,66850828729282	5	0	40	8
7255	0.424613	0.950466	0.616315	1.67779	0.917296	32.0625	8	388.262	7.125	345.959	0.23063	1	29,5	2016	53,8563535911602	4,66850828729282	1	0	16	5
7256	1.24574	0.958997	1.06149	2.01161	1.31946	29.75	9	342.004	6.72222	355.398	0.306673	1	29,5	2016	53,8563535911602	4,66850828729282	5	0	37	4
7257	0.64544	0.820179	1.00078	0.713759	0.795039	43.25	3	344.927	19.5	184.364	0.4194	1	29,5	2016	53,8563535911602	4,66850828729282	6	0	44	8
7258	0.342588	0.336285	0.564352	0.240788	0.371003	28.9643	7	314.569	6.75	329.845	0.297041	1	38,8	2017	43,5096153846154	7,74038461538461	3	0	19	4
7259	1.52338	1.2612	1.00588	1.30932	1.27494	29.3571	7	361.397	7.21429	311.841	0.208191	1	38,8	2017	43,5096153846154	7,74038461538461	0	0	10	8
7261	0.587542	0.60914	0.608943	0.82619	0.657954	20.4167	6	293.731	6.25	242.998	0.194485	1	NA	2016	NA	NA	5	3	82	15
7262	0.485023	0.771092	0.72393	0.899731	0.719944	18.6786	7	226.955	4.71429	259.101	0.211355	1	NA	2016	NA	NA	2	1	19	7
7263	0.784507	0.701358	0.933754	0.481201	0.725205	25.125	4	302.549	6	243.83	0.249453	1	NA	2016	NA	NA	4	1	19	8
7264	0.459842	0.434622	0.815582	0.280867	0.497728	15.5	7	149.849	5	202.382	0.336987	1	NA	2016	NA	NA	4	3	35	5
7265	0.508309	0.840313	0.918246	0.706653	0.74338	28.45	5	217.019	7.9	279.145	0.376023	1	NA	2016	NA	NA	14	2	118	4
7266	0.526636	1.02798	0.725513	0.918734	0.799717	29.4286	7	321.78	7.10714	338.171	0.302067	1	NA	2017	NA	NA	0	0	0	4
7267	1.23599	1.30844	1.33234	1.62343	1.37505	34.8333	3	261.426	5	372.067	0.451075	1	NA	2016	NA	NA	3	0	18	5
7268	1.67919	2.56722	2.93845	1.8334	2.25457	16.625	2	268.702	5	226.66	0.329948	0	63,7	2017	7,67509025270758	1,96750902527076	0	1	0	1
7269	1.15041	1.19641	1.23858	1.3758	1.2403	19	1	368.871	8	327.67	0.541797	0	63,7	2017	7,67509025270758	1,96750902527076	0	0	0	7
7270	1.30267	1.21545	1.18796	1.41261	1.27967	37.8889	6	287.577	7.44444	405.581	0.372667	0	63,7	2016	7,67509025270758	1,96750902527076	0	0	0	2
7271	1.62227	1.36189	1.16556	2.17242	1.58053	25.375	4	440.96	8.125	269.753	0.33639	0	63,7	2017	7,67509025270758	1,96750902527076	1	0	7	2
7272	0.672197	0.582461	0.459814	0.467275	0.545437	4.25	2	53.3201	2.75	22.8794	0	1	25	2016	89,9042553191489	18,031914893617	1	1	27	4
7274	0.282553	0.389695	0.532537	0.287521	0.373076	5.33333	1	52.5101	3.33333	30.931	0.353846	1	25	2016	89,9042553191489	18,031914893617	0	2	33	3
7276	1.58717	1.81764	1.4125	2.20676	1.75602	42.3667	10	330.382	8.76667	494.182	0.264036	0	NA	2016	NA	NA	12	2	71	7
7277	2.24433	1.31861	1.78556	1.40478	1.68832	29.6154	13	229.606	6.21154	386.597	0.283681	0	NA	2017	NA	NA	9	2	63	7
7278	1.06619	1.15583	1.09658	1.17986	1.12461	25.8636	11	384.46	7.06818	347.122	0.356415	0	NA	2017	NA	NA	38	2	16	8
7279	1.86622	1.3274	1.24597	1.21221	1.41295	29.2143	7	374.256	9.85714	352.679	0.271395	0	NA	2016	NA	NA	9	1	45	7
7280	1.60535	1.45863	1.57965	1.49834	1.53549	26.15	10	293.796	11.475	263.578	0.29109	0	NA	2016	NA	NA	19	2	56	13
7281	1.14593	1.52461	1.96933	1.20977	1.46241	29.7308	13	370.049	11.6346	279.764	0.345624	0	NA	2017	NA	NA	17	1	91	18
7282	0.627097	0.852073	1.13253	0.784732	0.849107	25.0972	18	326.237	7.41667	328.143	0.38598	0	NA	2016	NA	NA	8	0	58	8
7283	1.34366	1.09683	1.2034	1.2703	1.22855	58.4259	18	383.79	9.35185	680.626	0.263161	0	NA	2016	NA	NA	4	0	32	7
7285	1.50772	1.43634	2.35	0.626636	1.48017	31.9722	9	204.498	10.6667	329.632	0.361031	0	36	2017	47,4433962264151	10,7075471698113	14	0	14	9
7286	1.12031	1.09386	1.11663	1.29896	1.15744	27.375	2	470.419	14.25	258.012	0.297611	1	36	2016	47,4433962264151	10,7075471698113	0	0	5	8
7287	1.48862	1.56401	1.36259	1.79443	1.55241	22.8214	7	262.925	6.75	331.835	0.31039	1	NA	2016	NA	NA	0	0	7	10
7288	0.855712	0.998858	1.02102	1.45017	1.08144	24.9062	8	274.596	6.4375	354.347	0.208702	1	NA	2016	NA	NA	1	0	5	6
7289	1.07985	1.8293	1.01481	1.69431	1.40457	30.8	5	350.647	10.1	336.753	0.207841	1	NA	2016	NA	NA	8	1	47	12
7290	0.971039	0.877811	1.32234	0.571088	0.935569	34.85	5	355.163	9.6	431.344	0.223748	1	NA	2017	NA	NA	13	2	43	17
7291	2.27673	2.08999	2.06796	1.01802	1.86318	28.9615	13	381.688	10.1731	334.461	0.355455	1	73,8	2017	41,9770114942529	11,1494252873563	18	2	74	6
7292	1.83598	1.34815	1.53002	1.42084	1.53375	26.8636	11	426.191	6.65909	347.331	0.282039	1	73,8	2016	41,9770114942529	11,1494252873563	1	0	8	3
7293	1.27664	1.80455	1.3364	2.3791	1.69917	30.8	10	450.405	9.225	361.264	0.298588	1	73,8	2016	41,9770114942529	11,1494252873563	3	0	25	3
7294	1.77068	1.31372	1.19602	1.43554	1.42899	29.1667	9	389.011	10.1389	329.129	0.323217	1	73,8	2016	41,9770114942529	11,1494252873563	4	0	24	10
7295	0.705302	0.515856	0.771768	0.407053	0.599995	36.2564	13	514.466	12.2308	416.722	0.333318	1	73,8	2016	41,9770114942529	11,1494252873563	4	0	24	7
7296	0.86017	0.697281	1.38697	0.522496	0.866729	39.3	5	396.088	13.25	534.336	0.116838	1	45,2	2016	40,2450980392157	9,6078431372549	99	0	1	8
7297	0.814418	0.548668	0.674644	0.656835	0.673641	37.5	5	413.287	12.25	477.114	0.170782	1	45,2	2017	40,2450980392157	9,6078431372549	65	1	33	12
7298	1.92279	0.515054	0.767314	0.552383	0.939386	35.5833	4	661.485	7.41667	345.564	0.307475	1	45,2	2016	40,2450980392157	9,6078431372549	0	0	0	6
7299	0.822824	1.08484	0.956864	0.809664	0.918548	22.8929	7	430.38	6.5	273.186	0.337316	1	45,2	2016	40,2450980392157	9,6078431372549	8	0	3	5
7300	1.66214	2.21401	2.30863	2.11984	2.07616	23.5	8	317.745	8.5	281.168	0.247774	1	45,2	2016	40,2450980392157	9,6078431372549	9	0	7	8
7301	1.73669	1.57828	0.86647	1.47153	1.41324	22.3654	13	334.828	7.05769	261.675	0.229515	1	45,2	2017	40,2450980392157	9,6078431372549	7	11	68	5
7302	1.35017	1.4855	1.10276	1.7386	1.41926	22.6667	9	403.888	5.69444	233.525	0.300767	1	45,2	2016	40,2450980392157	9,6078431372549	0	0	2	4
7304	1.64301	1.71497	1.10618	1.84787	1.57801	48.6667	1	523.535	9.33333	654.99	0.313423	0	32,5	2016	28,2368421052632	2,59868421052632	41	0	177	3
7305	1.57048	1.87336	0.841168	1.57021	1.4638	41.125	2	754.182	8.375	360.195	0.25185	0	32,5	2016	28,2368421052632	2,59868421052632	0	0	12	6
7306	1.37482	1.10636	1.23937	1.24524	1.24145	20.9231	13	206.21	5.30769	288.305	0.308383	1	40,3	2017	48,6113989637306	10,0777202072539	3	5	81	15
7307	0.607055	0.550786	0.526691	0.84963	0.633541	29.1562	8	175.052	4.21875	290.372	0.333988	1	40,3	2016	48,6113989637306	10,0777202072539	1	6	63	8
7308	0.83105	1.09036	0.870137	1.60394	1.09887	20.85	10	216.664	5.5	284.97	0.321091	1	40,3	2017	48,6113989637306	10,0777202072539	1	3	10	6
7309	0.766397	0.705556	0.874184	0.610725	0.739215	25.9	5	257.357	6	339.573	0.229941	1	40,3	2016	48,6113989637306	10,0777202072539	1	2	47	3
7310	0.695334	0.797948	0.732707	0.816397	0.760596	21.1607	14	213.119	5.55357	291.806	0.295709	1	40,3	2016	48,6113989637306	10,0777202072539	6	9	92	10
7311	1.3248	1.55371	1.60232	1.76761	1.56211	47.7955	11	342.129	14.9318	421.149	0.365804	1	40,3	2016	48,6113989637306	10,0777202072539	15	2	101	18
7312	1.25239	1.86195	1.93135	1.78191	1.7069	35.1154	13	237.101	11.7885	337.971	0.340625	1	40,3	2016	48,6113989637306	10,0777202072539	7	2	107	14
7313	2.42647	1.93988	2.53944	1.58009	2.12147	22.0714	7	311.615	7	265.898	0.291528	1	40,3	2016	48,6113989637306	10,0777202072539	9	3	27	14
7314	0.911736	0.47628	0.839422	0.265797	0.623309	57	1	837.049	28	478.121	0.310078	1	40,3	2016	48,6113989637306	10,0777202072539	2	0	51	9
7315	1.98675	2.01654	2.24816	1.79772	2.01229	39.2143	7	496.824	13.8571	348.228	0.288362	1	67,6	2016	27,5858208955224	6,58582089552239	18	4	67	9
7316	1.7443	1.267	1.86767	1.439	1.57949	38.8333	6	349.755	9.08333	427.184	0.327134	1	67,6	2016	27,5858208955224	6,58582089552239	4	0	30	7
7318	1.23867	1.11908	1.42689	0.959176	1.18596	25.475	10	391.999	6.65	332.059	0.334664	1	67,6	2016	27,5858208955224	6,58582089552239	2	0	1	8
7319	0.884381	0.925057	0.770335	1.45238	1.00804	20.5357	7	218.253	5.96429	307.228	0.312709	1	67,6	2016	27,5858208955224	6,58582089552239	1	0	5	5
7320	0.451264	0.410872	0.612696	0.447238	0.480517	27.2857	7	345.932	6.46429	386.854	0.324789	1	67,6	2016	27,5858208955224	6,58582089552239	1	0	5	6
7321	0.916848	1.51646	0.992533	1.70101	1.28171	30.6071	7	277.708	8.92857	390.713	0.22712	1	67,6	2017	27,5858208955224	6,58582089552239	4	0	176	5
7322	0.854819	1.08163	0.997601	1.60007	1.13353	36.2917	6	333.047	9.41667	494.709	0.223579	1	67,6	2016	27,5858208955224	6,58582089552239	3	0	162	6
7323	1.74766	1.70859	1.56024	2.15114	1.79191	34.8571	7	447.535	10.2143	394.772	0.278235	1	67,6	2016	27,5858208955224	6,58582089552239	0	0	0	0
7324	0.998849	1.73771	2.86121	0.659844	1.5644	38.6667	3	341.919	15.3333	329.81	0.38094	0	67,6	2016	27,5858208955224	6,58582089552239	1	0	10	4
7325	0.90979	1.45625	2.23073	0.339359	1.23403	32.75	1	207.004	24.25	99.3776	0.586877	0	67,6	2016	27,5858208955224	6,58582089552239	0	0	0	0
7326	1.92984	1.066	1.57568	0.795838	1.34184	48.125	2	567.545	23.75	379.572	0.338005	0	67,6	2017	27,5858208955224	6,58582089552239	1	0	0	8
7327	0.977127	1.33992	1.17915	1.27538	1.1929	40.0833	9	359.171	7.05556	433.613	0.261091	1	67,6	2016	27,5858208955224	6,58582089552239	1	0	6	8
7328	0.654128	1.49001	0.982701	2.09092	1.30444	24.7955	11	329.263	5.70455	325.679	0.332413	1	67,6	2017	27,5858208955224	6,58582089552239	1	0	6	6
7329	0.335491	0.453483	0.668556	0.545417	0.500737	25.3571	7	229.185	7.03571	307.444	0.318911	0	67,6	2016	27,5858208955224	6,58582089552239	2	0	10	9
7330	0.500751	0.756062	1.26387	0.324555	0.71131	32.75	1	207.004	24.25	99.3776	0.565223	0	67,6	2016	27,5858208955224	6,58582089552239	1	0	10	3
7331	1.29349	0.971127	0.737609	1.20728	1.05238	33.2	5	336.897	9.05	417.114	0.242126	1	67,6	2016	27,5858208955224	6,58582089552239	1	0	2	5
7332	0.927808	1.06442	1.22805	1.08108	1.07534	28.875	4	371.556	8.25	313.551	0.370164	1	50,2	2017	62,0769230769231	15,6153846153846	17	5	134	6
7344	0.919955	1.22412	0.654376	1.33059	1.03226	28.75	6	325.319	5.875	321.627	0.166	0	39,4	2017	20,4289772727273	3,62215909090909	0	0	1	4
7345	1.10646	1.0501	1.6263	0.427525	1.05259	23.75	4	244.439	3.375	302.617	0.238529	0	40,1	2017	21,1288209606987	4,29039301310044	0	0	0	4
7346	1.79885	1.46903	0.794686	1.70928	1.44296	21.25	4	176.853	2.58333	250.169	0.192537	0	40,1	2017	21,1288209606987	4,29039301310044	0	0	0	2
7347	1.46593	1.80922	2.15052	2.39442	1.95502	37.4	10	449.483	14.45	395.933	0.324831	1	73,8	2017	41,9770114942529	11,1494252873563	0	0	0	0
7348	2.2948	1.72352	1.44971	1.88583	1.83847	26.6346	13	392.384	8.51923	323.417	0.291114	1	37,5	2017	81,9506172839506	19,1975308641975	17	5	95	11
7349	1.86057	1.0943	1.6071	1.57418	1.53404	32.7188	8	465.387	10.1562	441.228	0.424601	1	37,5	2017	81,9506172839506	19,1975308641975	27	4	109	4
7350	1.16883	1.67981	1.04569	1.70272	1.39926	27.25	1	153.431	6.75	293.347	0.431658	1	22	2017	58,1629213483146	6,85393258426966	1	4	22	10
7352	0.775386	1.46386	0.810041	1.30572	1.08875	22.75	1	228.809	7.75	191.87	0.47648	0	NA	2017	NA	NA	0	0	4	10
7353	0.192739	0.205427	0.348882	0.136166	0.220804	32.2222	3	417.161	4.33333	451.733	0.177672	0	37	2017	24,6343042071197	4,77346278317152	2	0	14	6
7354	0.791663	0.812207	0.858277	0.451172	0.72833	1.33333	1	24.2034	1.33333	6.82806	0	0	40	2017	8,31023102310231	1,36963696369637	2	0	5	5
7355	0.466578	0.429585	0.548802	0.381746	0.456678	21.7778	3	340.143	8.55556	170.459	0.451367	0	37,4	2017	25,0975609756098	3,00813008130081	0	0	1	6
7356	1.95314	1.13927	1.01787	1.06457	1.29371	22.9583	6	176.416	9.83333	118.361	0.415456	0	37,4	2017	25,0975609756098	3,00813008130081	6	0	46	7
7357	1.49957	1.58855	1.38459	2.15379	1.65662	26.8971	17	337.779	6.69118	361.109	0.308429	1	32,4	2017	77,032967032967	16,9230769230769	11	3	93	12
7358	0.26853	0.379829	0.382605	0.257155	0.32203	38.6667	9	409.867	7.77778	469.26	0.243968	1	29,5	2017	53,8563535911602	4,66850828729282	3	0	21	6
7359	1.03029	0.865663	0.954415	1.04591	0.974069	28.75	8	320.448	6.0625	342.347	0.301203	1	38,8	2017	43,5096153846154	7,74038461538461	5	0	31	5
7360	0.566106	0.873071	1.12238	0.906243	0.86695	31.0833	3	381.297	6.66667	363.705	0.277035	1	NA	2017	NA	NA	17	6	132	7
7361	0.799713	0.655995	0.754762	0.669397	0.719967	27.1786	7	357.22	7.42857	291.717	0.298658	1	NA	2017	NA	NA	17	5	105	10
7362	1.21895	1.5596	1.50243	2.04379	1.58119	28.5938	8	308.663	7.0625	328.388	0.329186	1	NA	2017	NA	NA	3	0	24	4
7363	0.57846	0.858407	1.66498	0.179339	0.820296	27.125	2	328.647	6	327.998	0.209146	0	63,7	2017	7,67509025270758	1,96750902527076	0	0	0	0
7365	0.853175	0.631708	0.664581	0.713042	0.715627	17.8125	8	227.154	5.21875	271.441	0.261724	0	63,7	2017	7,67509025270758	1,96750902527076	0	0	0	3
7366	0.53198	1.04405	0.63899	1.82364	1.00966	43.2778	18	300.704	9.04167	478.579	0.378851	0	NA	2017	NA	NA	2	0	23	9
7367	1.20251	1.46512	1.33586	1.79238	1.44897	25.7361	18	309.708	7.04167	349.812	0.366672	0	NA	2017	NA	NA	9	0	34	9
7368	0.634604	1.09489	1.03669	1.37605	1.03556	28.9722	9	303.681	11.4444	337.963	0.266455	0	NA	2017	NA	NA	19	1	97	14
7369	0.784457	1.11993	1.1495	0.816492	0.967596	29.2167	15	412.286	9.18333	382.914	0.349359	0	NA	2017	NA	NA	15	2	91	4
7370	1.91165	1.2726	0.812258	1.56904	1.39139	28.25	6	314.275	9	321.526	0.241445	1	NA	2017	NA	NA	7	1	37	11
7371	0.9537	1.33609	1.20575	1.54662	1.26054	28.625	12	397.15	9.6875	331.332	0.355125	1	73,8	2017	41,9770114942529	11,1494252873563	10	1	29	6
7372	1.29716	1.72578	0.954364	2.0035	1.4952	24.4167	9	410.85	6.08333	277.554	0.261179	1	45,2	2017	40,2450980392157	9,6078431372549	0	0	3	5
7373	2.40124	1.97287	2.51007	1.67896	2.14078	27.1364	11	294.513	8.86364	306.875	0.266622	1	40,3	2017	48,6113989637306	10,0777202072539	5	0	63	15
7374	2.16725	0.843534	1.08947	0.779388	1.21991	21.375	4	268.189	5.5625	320.506	0.368991	1	67,6	2017	27,5858208955224	6,58582089552239	0	0	5	5
7375	1.39875	1.67597	2.34562	0.984298	1.60116	57.6	10	501.877	17.9667	519.31	0.335434	1	67,6	2017	27,5858208955224	6,58582089552239	1	1	11	9
7378	1.19274	1.18518	1.55213	0.976869	1.22673	64.25	1	535.553	43	532.942	0.750485	1	41,5	2017	97,0588235294118	36,4705882352941	20	1	24	7
7379	0.954844	0.553269	0.604428	0.829046	0.735397	42.9167	3	469.94	13.5	549.84	0.460627	1	36,4	2017	100,4	18,5	1	1	1	4
7380	0.853877	0.783061	0.662947	1.17504	0.868731	26.05	5	311.64	7.65	406.948	0.287751	1	36,4	2017	100,4	18,5	3	0	0	1
7381	1.24831	1.08783	0.974193	1.38101	1.17284	38.6923	13	272.151	11.4359	483.23	0.442627	1	31,4	2016	131,428571428571	26,4285714285714	14	7	61	11
7382	0.647107	0.753985	0.549778	1.08277	0.758411	52.4028	18	384.623	18.8611	625.856	0.434262	1	NA	2017	NA	NA	16	9	26	8
7383	1.61678	0.953734	1.01806	0.793982	1.09564	67.9167	4	590.704	26.3333	649.649	0.462522	1	39,4	2017	62,0967741935484	15,9677419354839	0	0	2	0
7384	0.852586	0.763269	0.983979	0.920268	0.880026	64.7273	11	596.767	26.2121	732.766	0.496434	1	32,1	2016	107,47619047619	25,2380952380952	19	0	16	7
7385	0.897645	0.940086	0.955951	1.00847	0.950538	49.425	10	398.292	21.55	560.21	0.427916	1	36,6	2017	126	32,1875	20	11	99	18
7386	1.10097	1.08661	0.899224	1.75932	1.21153	52.6667	6	417.488	19.2917	631.633	0.390143	1	36,6	2017	126	32,1875	17	6	46	10
7387	1.01402	0.935449	1.00615	1.07512	1.00768	57.825	10	464.895	21.625	510.426	0.547131	1	33,5	2017	136,764705882353	34,4117647058824	12	2	84	18
7388	1.11513	0.565388	0.652718	0.770206	0.77586	41.5294	17	436.696	13	549.595	0.552441	1	50,9	2017	74,7647058823529	27,3529411764706	4	1	9	9
7389	0.539428	0.267274	0.289133	0.217153	0.328247	40.375	2	383.965	7.75	640.389	0.361095	0	28,9	2017	20,4516129032258	5,32258064516129	0	0	1	3
7390	0.268731	0.292279	0.282828	0.166936	0.252694	37.5	1	408.13	8.25	533.225	0.17249	0	27,4	2017	21,6527777777778	2,15277777777778	0	0	0	1
7391	0.897258	1.3173	0.67361	0.954435	0.96065	63.6667	1	435.268	4.33333	495.312	0.24582	0	38,3	2016	20,3095238095238	3,63095238095238	10	0	0	0
7392	0.263712	0.507982	0.297907	0.873437	0.48576	61.25	4	501.948	7.91667	603.357	0.210111	0	38,3	2017	20,3095238095238	3,63095238095238	0	0	7	2
7394	0.233244	0.343999	0.349809	0.242452	0.292376	38.875	2	215.124	6.625	294.865	0.361929	0	30,7	2017	17,1658536585366	2,02439024390244	0	0	0	5
7395	1.04637	1.46926	0.640697	1.60069	1.18925	63.3333	1	300.471	39	218.497	0.533911	0	20,4	2016	47,5245901639344	5,40983606557377	4	0	12	6
7397	0.563772	0.601588	0.593914	0.432085	0.54784	51.8333	2	323.259	5.16667	479.152	0.259871	0	45	2016	22,6629213483146	4,8876404494382	0	0	1	0
7398	1.15693	0.777718	0.689215	1.31566	0.984881	36.0625	4	248.001	7.5625	308.384	0.373678	0	40,5	2016	28,9756097560976	5,36585365853659	1	0	10	3
7399	0.95705	0.982862	1.23905	1.21722	1.09905	31.85	10	319.63	11.175	389.667	0.455753	1	41,4	2016	80,5135135135135	21,3513513513514	6	0	7	5
7401	1.04718	1.24063	1.68362	1.30378	1.3188	66.55	20	510.93	34.8125	668.367	0.658618	1	81	2017	90,4375	68,125	67	24	315	4
7402	1.44038	1.16024	1.61419	1.57222	1.44676	58.8056	9	531.138	34.6667	558.795	0.610945	1	52,7	2016	54,9	37,5	69	15	126	14
7403	1.27775	1.16245	1.23004	1.22883	1.22477	65.8333	6	488.626	26.8333	702.125	0.457089	1	29,4	2017	122,285714285714	30	7	5	42	23
7404	0.839368	1.00998	0.700479	1.35529	0.976279	49.55	15	390.022	14.7	583.993	0.474619	1	44,6	2017	113,818181818182	30,4545454545455	8	1	14	12
7405	1.37491	1.33568	1.65737	1.19193	1.38997	56.4079	19	474.347	23.2763	598.061	0.467762	1	93,9	2017	35,1	22	19	3	53	12
7406	0.765578	0.836498	0.56622	1.31516	0.870865	75.1778	15	687.788	26.9333	814.869	0.444978	1	38,3	2017	142	36,6666666666667	10	1	11	5
7407	0.83162	1.43708	1.81806	1.33023	1.35425	80.6818	22	601.561	33.9697	841.844	0.559773	1	40,3	2017	167,142857142857	40,7142857142857	39	15	105	12
7408	0.849537	0.828174	1.06819	0.919093	0.91625	47.75	12	393.512	16.8333	720.219	0.494315	1	34,6	2017	150,909090909091	37,7272727272727	16	1	12	3
7409	1.5472	1.14679	1.31476	1.34465	1.33835	68.7167	20	647.986	17.95	794	0.38152	1	104,4	2017	36,4666666666667	19,3333333333333	3	0	38	10
7410	0.556328	0.731425	0.695933	0.543009	0.631674	36.2679	14	287.218	12.5893	487.75	0.438596	1	NA	2017	NA	NA	11	1	85	20
7411	1.28947	1.49882	1.8223	1.59118	1.55045	54.6875	4	432.978	25.1875	577.986	0.484978	1	32,1	2017	107,47619047619	25,2380952380952	15	1	17	6
7412	1.06087	0.953146	1.08822	1.28876	1.09775	54.6429	7	411.066	23.2143	589.685	0.510021	1	36,6	2017	126	32,1875	16	7	40	13
7413	0.282985	0.307231	0.396372	0.350285	0.334218	56.6667	1	511.767	26	630.802	0.352936	1	26,2	2017	44,2045454545455	5,34090909090909	1	0	4	4
7414	1.01477	0.729918	0.531774	0.903373	0.79496	94	2	511.1	19.1667	597.56	0.329229	0	25,6	2017	21,5510204081633	2,3469387755102	0	0	9	8
7427	0.682409	0.620807	0.460456	0.608162	0.592959	28.05	5	223.753	6.35	366.491	0.40687	1	38,4	2016	29,2592592592593	4,53703703703704	1	0	7	7
7428	1.84021	0.866815	0.853431	0.937985	1.12461	25.375	4	312.865	4.8125	226.395	0.268854	0	39,4	2017	20,4289772727273	3,62215909090909	0	0	10	2
7430	1.00722	0.553556	0.66833	0.334194	0.640824	18.625	2	252.984	9.875	125.038	0.291745	0	40,1	2017	21,1288209606987	4,29039301310044	2	0	3	12
7431	0.522048	0.470884	0.49747	0.536312	0.506678	30.5556	3	275.95	6.22222	318.711	0.306255	0	40,1	2017	21,1288209606987	4,29039301310044	5	0	17	6
7432	0.607777	1.12568	0.659606	2.06845	1.11538	15.6	5	179.79	5.15	212.202	0.444707	1	37,5	2017	81,9506172839506	19,1975308641975	14	5	100	0
7433	0.627521	0.838121	0.813597	1.83328	1.02813	27.4815	9	389.199	9.59259	378.925	0.432085	1	37,5	2017	81,9506172839506	19,1975308641975	11	4	105	0
7435	1.82676	1.72587	2.1074	1.38711	1.76179	52.125	8	378.262	16.0833	487.725	0.338511	0	37,5	2017	81,9506172839506	19,1975308641975	12	2	54	12
7436	1.27619	1.29874	1.42657	1.55971	1.3903	31.75	9	427.067	9.30556	446.407	0.308406	1	37,5	2017	81,9506172839506	19,1975308641975	14	3	104	2
7437	1.56522	0.912021	1.33031	0.8071	1.15366	25.75	9	365.802	8.33333	331.399	0.256722	1	37,5	2017	81,9506172839506	19,1975308641975	15	4	53	8
7438	0.39276	0.369174	0.519557	0.361998	0.410872	16.5	2	169.841	4.16667	332.815	0.346128	1	22,8	2017	70,9925373134328	11,9962686567164	6	8	108	7
7439	0.721964	1.116	0.919875	1.43069	1.04713	71.75	1	416.146	6.5	627.599	0.0900276	1	NA	2017	NA	NA	2	5	64	6
7440	0.975055	0.66283	0.655096	0.574251	0.716808	17	1	346.228	7.25	134.004	0.669048	0	22	2017	58,1629213483146	6,85393258426966	0	0	2	5
7441	1.26846	1.21623	0.516347	1.02053	1.00539	22.75	1	228.809	7.75	191.87	0.47648	0	NA	2017	NA	NA	0	0	3	8
7443	0.999205	0.528433	0.752773	0.349259	0.657417	35.0833	4	323.241	8.33333	326.485	0.29875	0	37	2017	24,6343042071197	4,77346278317152	0	0	8	6
7444	0.7432	0.764238	0.531754	1.04855	0.771936	20.4167	4	254.718	2.66667	202.351	0.230933	0	29,8	2017	32,0888888888889	5,33333333333333	0	0	20	2
7445	0.771841	0.76576	0.647531	0.978712	0.790961	40.1667	6	552.933	10.1667	442.308	0.2642	1	50,2	2017	62,0769230769231	15,6153846153846	18	8	107	10
7446	1.25706	1.50409	0.929367	1.57904	1.31739	33.4	5	375.468	8	332.245	0.218468	1	38,8	2017	43,5096153846154	7,74038461538461	0	0	7	6
7447	0.869025	1.44827	0.837474	1.47391	1.15717	44.7778	6	326.432	10.4444	498.297	0.408797	1	NA	2017	NA	NA	12	3	77	12
7448	1.68093	0.984594	1.15808	1.4353	1.31472	17.25	4	385.86	6.0625	232.156	0.321487	0	63,7	2017	7,67509025270758	1,96750902527076	0	0	0	6
7450	0.890043	0.780236	0.66284	1.13191	0.866256	15.4	5	157.592	5.85	144.734	0.289078	1	25	2017	89,9042553191489	18,031914893617	5	4	54	6
7451	0.7866	0.929788	1.46839	0.521033	0.926452	37.0682	11	457.224	13.5909	384.79	0.266293	1	73,8	2017	41,9770114942529	11,1494252873563	33	4	105	6
7452	1.90532	1.37354	1.84357	0.921862	1.51108	31.8864	11	405.144	11.8182	361.456	0.357534	1	73,8	2017	41,9770114942529	11,1494252873563	17	2	50	8
7453	0.868489	0.834956	0.893814	0.965174	0.890608	37.2679	14	352.355	9.14286	432.158	0.38368	1	73,8	2017	41,9770114942529	11,1494252873563	4	0	24	7
7454	0.561052	0.426421	0.724141	0.36183	0.518361	41.1429	7	395.272	12.4286	524.796	0.185394	1	45,2	2017	40,2450980392157	9,6078431372549	10	0	47	13
7455	0.8526	0.801051	1.04974	0.620327	0.83093	21.8611	9	300.317	7.11111	274.304	0.275667	1	45,2	2017	40,2450980392157	9,6078431372549	30	0	5	10
7457	1.54545	1.05212	1.04405	1.38991	1.25788	22.1	15	212.103	5.91667	289.294	0.20898	1	40,3	2017	48,6113989637306	10,0777202072539	6	3	95	13
7458	0.450552	0.559209	0.890749	0.36835	0.567215	29.5238	7	354.165	6.47619	402.153	0.360803	1	40,3	2017	48,6113989637306	10,0777202072539	1	3	47	6
7459	1.19349	1.5729	1.63745	1.42837	1.45805	31.5312	8	354.966	9.59375	398.643	0.217584	1	67,6	2017	27,5858208955224	6,58582089552239	4	0	27	5
7460	1.83294	1.82761	2.15045	1.21601	1.75675	44.1562	8	449.413	11.25	488.652	0.343245	1	67,6	2017	27,5858208955224	6,58582089552239	0	0	9	8
7461	1.9142	1.1928	1.29561	1.44869	1.46283	52.6667	7	659.961	17.5238	469.922	0.296817	1	67,6	2017	27,5858208955224	6,58582089552239	19	4	68	9
7463	2.47385	2.21106	1.74389	2.30603	2.18371	24.7955	11	329.263	5.70455	325.679	0.333531	1	67,6	2017	27,5858208955224	6,58582089552239	2	0	6	8
7464	1.08019	1.01598	1.06035	1.41861	1.14378	39.1111	18	325.552	16.2917	545.739	0.470094	1	65,3	2017	116,6	65,5	34	11	81	9
7465	1.16457	1.44128	1.55613	1.32803	1.3725	56.5441	17	466.804	26.1029	586.082	0.782641	1	81	2017	90,4375	68,125	41	18	77	11
7466	1.1403	0.980751	1.14077	1.35871	1.15513	43.0455	11	334.295	19.2727	482.719	0.464415	1	41,7	2017	120,772727272727	42,5	36	5	112	9
7467	1.16775	1.15224	1.0162	1.32767	1.16596	42.5	5	318.63	20.2	425.817	0.506086	1	29,4	2017	122,285714285714	30	4	4	18	19
7468	0.691251	0.747529	0.657285	1.04196	0.784505	58.4815	18	435.716	17.8704	729.918	0.456098	1	42,8	2017	132,714285714286	37,8571428571429	11	3	22	12
7469	0.520379	0.674361	0.704806	0.316589	0.554034	36.25	4	234.158	5.25	338.37	0.300884	0	25,3	2017	54,0625	7,1875	4	0	7	6
7470	1.38853	1.13349	1.29296	1.43298	1.31199	56.7292	12	461.569	23.625	666.48	0.48669	1	93,9	2017	35,1	22	0	0	0	0
7471	1.66519	1.61039	2.15628	1.12271	1.63864	63.8333	15	452.529	32.65	451.904	0.67123	1	40,3	2016	167,142857142857	40,7142857142857	42	14	98	12
7472	0.221187	0.369769	0.237655	0.576967	0.351395	42.1731	13	298.116	14.5577	581.634	0.448014	1	NA	2017	NA	NA	4	1	30	14
7473	1.12615	1.32208	0.771491	1.38324	1.15074	45.1	10	361.602	15.3667	623.995	0.500095	1	34,6	2016	85,1176470588235	16,1764705882353	13	2	94	20
7474	0.483725	0.559059	0.569251	0.616563	0.557149	44.25	11	334.144	15.2727	494.528	0.406926	1	34,6	2016	85,1176470588235	16,1764705882353	4	0	18	14
7475	1.00365	1.03373	1.04932	1.05109	1.03445	47.2083	12	326.61	22.0833	485.399	0.436508	1	32,1	2017	107,47619047619	25,2380952380952	14	5	23	6
7476	1.75397	1.34339	0.849824	1.00489	1.23802	36.75	1	397.512	8	574.341	0.463082	0	28,9	2017	20,4516129032258	5,32258064516129	1	0	9	6
7479	1.75687	1.41576	1.97028	1.58663	1.68239	40.95	5	215.528	18.8	306.484	0.439928	1	47,7	2016	60,7222222222222	14,7222222222222	0	1	3	2
7481	1.40337	1.3116	0.999575	1.08235	1.19922	30.5	3	214.737	9.25	357.528	0.282003	1	NA	2016	NA	NA	4	0	13	5
7484	1.63715	0.84107	0.956074	1.1033	1.1344	37.2206	17	276.864	7.75	483.492	0.434039	0	NA	2017	NA	NA	11	1	65	11
7485	1.82559	1.42528	1.07964	1.42345	1.43849	22.4375	4	208.589	3.375	207.927	0.0762875	0	40,1	2017	21,1288209606987	4,29039301310044	0	0	2	2
7486	0.667772	0.772501	0.582327	0.934601	0.7393	17.1667	3	133.488	3.41667	201.507	0.538894	0	40,1	2017	21,1288209606987	4,29039301310044	0	0	0	2
7487	0.35118	0.386747	0.696354	0.205438	0.40993	30.303	11	411.181	9	425.304	0.375736	1	37,5	2019	81,9506172839506	19,1975308641975	14	3	103	0
7488	1.36791	1.97688	1.25882	1.55997	1.54089	9.08333	3	112.279	6.33333	77.5123	0.678356	1	37,5	2017	81,9506172839506	19,1975308641975	21	5	89	5
7490	1.15762	0.638416	0.835627	0.739274	0.842734	15.4167	3	177.261	4.58333	141.07	0.256183	1	22,8	2017	70,9925373134328	11,9962686567164	2	2	30	9
7491	0.449625	0.228575	0.288808	0.219763	0.296693	9.91667	3	155.471	3.91667	116.619	0.214874	1	29	2017	59,25	6,9140625	1	1	32	5
7492	0.20221	0.210797	0.328297	0.21231	0.238404	24.3333	3	252.217	1.88889	317.077	0.162777	0	37	2017	24,6343042071197	4,77346278317152	0	0	0	4
7493	0.344578	0.287107	0.522312	0.253835	0.351958	39	2	789.412	10.8333	608.618	0.360935	1	50,2	2017	62,0769230769231	15,6153846153846	5	7	60	5
7494	0.433499	0.893278	0.381327	1.07295	0.695263	81.25	1	279.741	43.25	78.1297	0.552954	0	38,8	2017	43,5096153846154	7,74038461538461	6	0	44	6
7495	1.24708	1.58789	1.21711	1.86984	1.48048	21.8929	7	247.187	6.03571	262.113	0.280542	1	29,5	2017	53,8563535911602	4,66850828729282	5	0	42	9
7496	0.962378	1.20337	1.05359	1.25698	1.11908	29.0833	9	311.557	6.02778	355.814	0.301058	1	29,5	2017	53,8563535911602	4,66850828729282	4	0	27	4
7497	0.252412	0.292948	0.37393	0.337133	0.314105	20.5	6	224.111	5.41667	288.385	0.299371	1	29,5	2017	53,8563535911602	4,66850828729282	0	0	8	8
7498	0.660121	0.627737	0.637797	1.40475	0.832601	31.5	6	386.972	8.94444	351.786	0.321873	1	NA	2017	NA	NA	7	2	49	6
7499	0.634638	0.565826	0.777211	1.07208	0.76244	27.625	8	369.029	7.16667	403.249	0.258906	0	NA	2017	NA	NA	0	0	2	4
7541	1.17135	1.47153	1.62187	1.05204	1.3292	75.7778	3	457.572	51.4444	606.182	0.750409	1	68,2	2016	21	13,4615384615385	96	32	114	32
7542	1.09468	0.922832	0.742857	1.32329	1.02092	65.3333	5	478.495	32.5333	599.652	0.424785	1	43,5	2017	115,222222222222	49,4444444444444	4	0	6	6
7543	1.23589	1.58755	2.06456	1.2761	1.54103	66.7407	9	505.13	28.8519	742.647	0.606485	1	81	2016	90,4375	68,125	44	13	78	17
7545	0.708742	0.529311	0.677587	0.483128	0.599692	37.6667	1	374.973	7.66667	561.219	0.101662	1	26,8	2016	51,4	9,25	4	0	7	7
7546	1.05712	0.592534	0.603636	0.984319	0.809403	50.4167	4	481.828	6.5	644.213	0.332645	0	23,9	2016	25,1475409836066	2,86885245901639	0	0	14	10
7547	0.167736	0.140738	0.229506	0.0886361	0.156654	18.6667	1	125.829	9.33333	54.2298	0.430011	0	NA	2016	NA	NA	0	0	4	3
7548	1.23072	0.833014	0.906533	0.755103	0.931343	52	7	519.862	9.95238	490.766	0.416107	1	NA	2017	NA	NA	0	0	5	5
7549	1.06839	1.10219	0.813873	1.28935	1.06845	47.7917	8	394.201	8.20833	586.703	0.42124	1	NA	2016	NA	NA	0	0	1	5
7550	0.513077	0.534626	0.682667	0.449772	0.545035	24.3333	3	213.236	10.8333	271.678	0.52317	0	38,2	2016	7,13071895424837	3,23529411764706	0	0	0	1
7596	1.64851	1.91206	2.86889	1.07411	1.87589	86.7778	6	564.382	37.7222	487.73	0.503142	1	40,3	2017	48,6113989637306	10,0777202072539	10	2	34	11
7597	0.363286	0.383247	0.515154	0.287188	0.387218	41.4423	13	320.866	13.0192	427.791	0.355475	1	40,3	2017	48,6113989637306	10,0777202072539	7	1	106	18
7624	0.431416	0.650162	0.838086	0.915609	0.708818	53.625	2	420.887	32.625	576.732	0.548949	1	68,2	2017	21	13,4615384615385	26	3	25	9
7625	1.59946	1.33138	1.3911	0.962292	1.32106	41.6667	8	352.199	18	476.791	0.40816	1	43,5	2017	115,222222222222	49,4444444444444	6	0	1	4
7626	1.20986	1.51592	2.09933	0.980949	1.45152	60.7083	8	495.352	28.25	657.672	0.444321	1	41,5	2016	97,0588235294118	36,4705882352941	12	1	12	5
7627	0.432318	0.276429	0.294291	0.19987	0.300727	32.9375	4	146.959	7.3125	295.994	0.303843	0	40,6	2017	15,1875	3,75	10	0	16	5
7628	0.637795	0.572483	0.423577	0.512022	0.536469	37.5	1	950.89	2	669.613	0.306717	0	NA	2017	0	3,40659340659341	0	0	0	7
7629	0.496734	0.572739	0.402503	0.564636	0.509153	16.6667	2	505.425	4.5	287.766	0.43545	0	35,1	2016	21,4230769230769	6,15384615384615	0	0	2	4
7630	1.05993	1.10057	1.22959	0.821663	1.05294	65.0667	5	524.36	25.9333	747.562	0.410524	1	NA	2016	1,07142857142857	8,57142857142857	12	0	14	12
7631	0.624484	1.09219	1.13526	1.18668	1.00966	41	10	295.857	18	505.234	0.501103	1	41,7	2017	120,772727272727	42,5	15	4	21	18
7635	1.40872	1.55653	1.9773	1.21193	1.53862	45.4286	7	356.802	20.5714	483.041	0.43904	1	32,1	2017	107,47619047619	25,2380952380952	11	3	47	12
7636	0.941673	0.808488	0.726147	1.21463	0.922735	56.8667	15	500.501	15.9333	751.36	0.543051	1	50,9	2017	74,7647058823529	27,3529411764706	1	1	15	12
7637	0.683276	0.527502	0.484007	0.668897	0.590921	15.1667	2	177.07	5	170.571	0.226054	1	34,7	2016	44,6086956521739	15	4	0	6	7
7638	1.41796	1.09755	1.18552	0.774121	1.11879	18.375	4	169.246	6.4375	212.727	0.471014	1	32,7	2016	67,3333333333333	14,5	6	2	15	0
7639	1.50331	1.10074	1.01069	1.22644	1.21029	39.6667	5	385.351	7.4	546.523	0.147877	0	55,3	2016	31,6363636363636	8,52272727272727	3	0	14	5
7663	0.930976	1.06769	0.783748	1.11842	0.975207	34	3	453.593	6.25	380.583	0.183754	0	39,4	2017	20,4289772727273	3,62215909090909	0	0	10	5
7665	2.12625	1.97931	2.18953	1.0512	1.83657	5.375	2	126.909	2.875	56.0102	0.321154	0	40	2017	8,31023102310231	1,36963696369637	5	0	26	4
7666	0.81186	1.56428	0.86592	1.58072	1.2057	22	3	213.233	5	229.145	0.260042	0	40,1	2017	21,1288209606987	4,29039301310044	4	0	6	6
7667	0.862418	1.66586	2.66791	0.535307	1.43288	63.3571	7	545.173	39.25	322.806	0.39041	1	35,2	2017	61,5174129353234	19,9502487562189	136	14	312	14
7669	0.491835	0.725838	1.02168	0.697095	0.734113	52.6	5	505.237	27.1	426.931	0.309252	1	35,2	2017	61,5174129353234	19,9502487562189	29	20	210	9
7670	1.053	1.23133	1.50092	1.0917	1.21924	12.125	2	160.864	8.875	101.543	0.719494	1	37,5	2017	81,9506172839506	19,1975308641975	43	7	134	0
7671	0.832323	1.20731	1.14878	1.93205	1.28011	26.6	10	248.579	6.75	376.777	0.278109	1	37,5	2017	81,9506172839506	19,1975308641975	17	4	107	0
7673	0.424548	0.833582	0.611825	1.14104	0.752748	9.375	2	204.602	2.25	138.318	0.113936	0	29,5	2017	53,8563535911602	4,66850828729282	0	0	3	8
7674	0.586007	0.667685	0.384719	1.0156	0.663504	27.6875	12	267.659	6.375	312.211	0.240735	1	29,6	2017	89,8962264150943	17,7358490566038	10	3	38	9
7675	0.981988	1.37798	1.13365	1.18355	1.16929	21.9286	7	266.299	5.03571	303.931	0.232409	1	NA	2017	NA	NA	2	2	23	5
7677	0.575578	0.876398	0.674493	1.15774	0.821054	47.9231	13	375.996	9.79487	614.191	0.41299	0	NA	2017	NA	NA	13	1	16	8
7678	0.75879	0.918484	1.24353	0.755362	0.91904	27.0714	21	365.873	8.34524	340.076	0.372794	0	NA	2017	NA	NA	15	2	95	6
7679	2.08332	1.97394	2.59432	1.42667	2.01956	30.25	2	384.804	10.875	307.331	0.35178	0	36	2017	47,4433962264151	10,7075471698113	9	1	47	7
7681	0.571242	0.519453	0.645692	0.55425	0.572659	20.3333	12	209.053	4.875	290.415	0.304844	1	40,3	2017	48,6113989637306	10,0777202072539	1	6	70	9
7682	0.74184	0.725996	1.01055	0.563652	0.76051	25.9643	7	339.868	7.21429	346.485	0.264595	1	40,3	2017	48,6113989637306	10,0777202072539	7	4	74	16
7683	0.415042	0.687193	0.592139	0.829543	0.630979	50.5238	7	486.913	12.7143	655.386	0.213029	1	67,6	2017	27,5858208955224	6,58582089552239	3	0	180	6
7684	1.109	1.06609	0.871613	1.02083	1.01688	30.6071	7	277.708	8.92857	390.713	0.226444	1	67,6	2017	27,5858208955224	6,58582089552239	4	0	187	5
7685	1.37982	1.75087	1.97805	1.53632	1.66127	31.2188	8	328.869	8.84375	401.446	0.204425	1	67,6	2017	27,5858208955224	6,58582089552239	4	0	166	4
7717	1.37607	0.575911	0.96568	0.313268	0.807732	18.625	2	252.984	9.875	125.038	0.358696	0	40,1	2017	21,1288209606987	4,29039301310044	2	0	2	13
7718	1.36969	2.45622	2.76341	2.18493	2.19356	70.75	3	518.745	48.0833	313.622	0.457428	1	35,2	2017	61,5174129353234	19,9502487562189	97	37	553	9
7719	1.00784	1.48543	1.10492	1.80846	1.35166	27.5417	12	396.286	8.625	334.596	0.311888	1	37,5	2017	81,9506172839506	19,1975308641975	10	2	57	14
7720	0.583383	0.365325	0.590943	0.377305	0.479239	30.9667	15	398.085	8.68333	378.43	0.317065	1	37,5	2017	81,9506172839506	19,1975308641975	14	3	64	13
7721	0.876692	1.16452	0.999044	0.557411	0.899418	13.75	2	152.47	6.875	82.1809	0.380357	0	NA	2017	NA	NA	0	0	17	4
7722	1.52949	1.71785	1.77897	1.40182	1.60703	20.75	5	261.369	6.1	145.804	0.292164	0	37	2017	24,6343042071197	4,77346278317152	0	0	8	6
7723	0.679407	0.782497	1.02604	0.46774	0.738922	30.8	5	369.851	8.55	255.929	0.282463	1	NA	2017	NA	NA	15	2	121	5
7724	1.1298	0.90701	1.18528	1.0189	1.06025	30.4773	11	447.378	8.72727	396.238	0.331371	0	NA	2017	NA	NA	10	2	67	3
7727	0.496107	0.579255	0.688796	0.823066	0.646806	31.5833	3	582.477	6.91667	309.251	0.330905	1	45,2	2017	40,2450980392157	9,6078431372549	0	0	0	5
7728	1.68077	1.52774	1.27845	1.99121	1.61954	27.55	10	269.308	9.35	300.53	0.218058	1	40,3	2017	48,6113989637306	10,0777202072539	6	1	93	9
7729	0.616971	0.547741	0.794226	0.377928	0.584216	32.5778	15	389.82	8	433.306	0.300742	1	40,3	2017	48,6113989637306	10,0777202072539	6	5	83	13
7738	0.707969	1.15734	0.965151	1.35601	1.04662	51.375	4	356.972	30.625	544.904	0.631116	1	68,2	2017	21	13,4615384615385	78	16	98	7
7739	0.78044	0.712002	0.923334	0.559153	0.743732	41.3333	1	360.58	32.3333	218.038	0.587613	1	NA	2017	0,191176470588235	6,32352941176471	2	0	3	2
7740	0.213271	0.358459	0.379403	0.842176	0.448327	56.0109	23	425.274	29.3043	620.957	0.585989	1	52,7	2017	54,9	37,5	123	26	173	12
7741	1.26414	1.58929	1.96913	1.34656	1.54228	59	13	409.996	32.3654	634.166	0.588362	1	52,7	2017	54,9	37,5	104	15	166	10
7742	0.787449	0.519771	0.543168	0.479066	0.582363	9.66667	1	137.36	6.66667	159.06	0	0	NA	2016	NA	NA	0	0	0	7
7743	0.863807	0.632847	0.750331	0.930078	0.794266	33.1154	13	269.051	11.7885	488.217	0.398457	1	41,7	2017	120,772727272727	42,5	33	5	100	6
7744	0.727732	1.02054	0.980365	1.11606	0.961174	38.75	8	254.516	12.5312	499.173	0.246021	1	29,4	2017	122,285714285714	30	8	9	50	8
7745	1.12677	0.752526	0.368305	0.68057	0.732042	2.33333	2	8.39167	1	4.16606	0.980392	0	29,8	2015	29,741935483871	5,16129032258065	0	0	1	9
7746	0.89083	1.4264	2.07657	0.346514	1.18508	32.0833	6	294.696	13.125	404.788	0.385007	1	46,5	2017	0,173913043478261	3,91304347826087	1	0	3	2
7747	1.58612	1.00803	0.994658	1.22307	1.20297	53.3333	12	537.905	17.4444	613.237	0.469107	1	104,4	2016	36,4666666666667	19,3333333333333	3	0	15	12
7748	1.31091	0.747956	0.736038	0.850862	0.911442	32.0909	11	231.878	11.4773	441.01	0.375652	1	NA	2017	NA	NA	11	2	72	16
7749	1.17972	0.947697	1.09615	1.2169	1.11012	44.5667	10	350.129	16.0667	582.218	0.421953	1	32,1	2017	107,47619047619	25,2380952380952	13	2	8	4
7750	0.640123	0.829335	0.805366	0.919876	0.798675	52.125	8	355.136	22.125	591.813	0.510447	1	32,1	2016	107,47619047619	25,2380952380952	24	4	57	10
7751	0.856373	0.698864	0.783698	1.03331	0.843061	42.9318	11	322.268	17.1818	487.728	0.487569	1	36,6	2017	126	32,1875	10	5	56	8
7752	0.443291	0.521116	0.705055	0.245402	0.478716	41.3125	4	274.365	17.5625	384.586	0.396664	1	26,2	2017	44,2045454545455	5,34090909090909	0	1	14	8
7753	0.975205	0.690997	0.742903	0.810259	0.804841	51.881	14	487.534	17.1905	689.087	0.573525	1	50,9	2017	74,7647058823529	27,3529411764706	2	2	13	6
7754	0.571216	0.624908	0.438444	0.716124	0.587673	46.75	3	403.286	5.41667	411.513	0.489441	0	46,2	2016	17,6341463414634	3,65853658536585	0	0	0	2
7755	1.21238	1.34668	1.8784	1.21499	1.41311	66.8	5	488.809	20.8	574.749	0.49504	1	48,2	2016	40,3333333333333	16,6666666666667	7	3	22	4
7756	0.883384	0.964373	1.20857	0.632052	0.922095	43.0833	3	379.029	16.6667	443.295	0.398959	1	NA	2016	NA	NA	16	0	22	30
7757	1.26543	1.16463	1.03675	0.741712	1.05213	27.6667	4	154.529	6.33333	287.827	0.221952	0	NA	2016	NA	NA	1	0	10	8
7759	1.21301	1.52698	1.38832	1.51974	1.41201	26.4531	16	396.602	8.17188	328.142	0.295879	1	37,5	2017	81,9506172839506	19,1975308641975	16	4	81	9
7762	0.86688	0.490895	0.687618	0.376572	0.605491	42	1	319.457	8.5	454.912	0.0664382	0	25,1	2017	58,3630952380952	7,14285714285714	3	0	52	5
7763	1.27836	0.84004	0.517322	0.789771	0.856372	34.3333	3	321.582	7.66667	308.144	0.213552	0	37	2017	24,6343042071197	4,77346278317152	0	0	7	4
7764	0.495106	0.862003	0.60285	0.716138	0.669024	34.3214	7	278.358	11.3214	413.596	0.235547	1	45,2	2017	40,2450980392157	9,6078431372549	67	0	53	11
7765	0.499978	0.302993	0.445705	0.287359	0.384009	33.1667	10	561.549	7.8	385.896	0.252907	1	45,2	2017	40,2450980392157	9,6078431372549	0	0	3	5
7766	0.606701	0.885826	0.67079	1.00659	0.792476	35.625	2	450.15	8.375	337.877	0.0980838	0	81,6	2017	6,52906976744186	1,3953488372093	0	0	0	3
7833	0.807818	0.875921	0.914466	1.11013	0.927084	49.5	7	347.079	27.1429	457.336	0.514438	1	68,2	2017	21	13,4615384615385	20	5	88	7
7834	0.555073	0.460872	0.411604	0.325553	0.438276	50.4643	14	415.193	26.5179	532.899	0.519838	1	52,7	2017	54,9	37,5	81	24	426	8
7835	0.322342	0.43424	0.201858	0.509591	0.367008	29.8889	3	227.578	4.77778	368.79	0.162829	0	NA	2017	0	3,40659340659341	0	0	0	8
7836	1.20711	1.23108	1.26113	1.34567	1.26125	35.4808	13	273.706	14.4615	477.557	0.51937	1	41,7	2017	120,772727272727	42,5	16	4	20	22
7837	1.00222	1.0492	1.29315	1.3224	1.16674	47.8438	16	346.984	21.8594	513.927	0.417414	1	46,8	2017	191,857142857143	56,4285714285714	17	5	42	6
7838	0.831415	1.05845	0.940126	1.50176	1.08294	40.0667	15	283.652	13.1833	580.461	0.417425	1	46,8	2017	191,857142857143	56,4285714285714	19	5	29	2
7839	1.35063	1.01858	1.05718	1.57543	1.25045	40.9091	11	295.23	16.0455	539.424	0.449329	1	40	2017	122,6875	32,1875	25	2	37	10
7840	1.90529	1.58993	1.39069	1.03901	1.48123	28.5	3	636.793	6.83333	270.265	0.372421	0	29,8	2015	29,741935483871	5,16129032258065	1	0	6	9
7841	1.05207	1.05363	1.20613	1.16937	1.1203	31.5278	9	227.044	15.6667	401.006	0.474705	1	38,3	2015	142	36,6666666666667	81	18	106	15
7844	0.981301	1.12689	1.49218	0.670689	1.06776	43.75	7	347.527	20.25	391.407	0.388855	1	32,1	2017	107,47619047619	25,2380952380952	14	3	42	10
7845	0.870527	1.08768	0.911031	1.46745	1.08417	41.025	10	299.421	14.775	537.288	0.491165	1	32,1	2017	107,47619047619	25,2380952380952	20	2	30	6
7846	0.889667	0.955088	1.03798	1.17566	1.0146	44	7	284.805	24.3214	426.675	0.535816	1	29,2	2017	120,85	25,5	17	9	70	14
7847	1.18995	0.848705	1.00121	1.45175	1.1229	39.8333	6	330.527	10.75	561.54	0.426465	1	26,2	2017	44,2045454545455	5,34090909090909	15	2	95	7
7848	0.957416	1.20788	0.756938	1.37762	1.07497	34.5	2	544.451	6.125	368.996	0.468393	0	28,9	2017	20,4516129032258	5,32258064516129	1	0	0	5
7851	0.251989	0.873486	0.454637	0.620758	0.550218	38.8333	2	271.282	3.33333	325.411	0.563898	0	NA	2016	NA	NA	0	0	0	7
7852	1.07683	1.11865	0.70646	1.1327	1.00866	19	1	115.856	7	130.879	0.662846	0	41,9	2017	21,1264367816092	4,19540229885058	1	0	1	2
7853	1.04353	1.51706	0.818425	1.38783	1.19171	18.375	2	126.384	4.25	232.921	0.56466	0	32,5	2017	22,5138888888889	3,40277777777778	0	0	2	9
7854	0.85019	0.435041	0.451089	0.470706	0.551756	24.3333	3	337.208	4.83333	246.696	0.547547	0	NA	2017	NA	NA	0	0	0	0
7855	1.33231	1.09232	1.31764	0.971162	1.17836	61	8	653.089	9.91667	660.87	0.332457	1	NA	2017	NA	NA	0	0	0	6
7869	0.652911	1.13497	1.18814	1.17623	1.03806	47.4615	13	412.713	16.2115	607.677	0.53012	1	118,7	2017	76,3684210526316	38,1578947368421	5	1	12	6
7937	1.51481	1.65419	2.71866	0.804229	1.67297	87.6	5	611.621	50.2	398.25	0.429121	1	42,5	2017	67,3897058823529	26,1397058823529	41	11	195	17
7939	1.22907	1.67506	2.29337	1.39609	1.6484	45.8594	16	335.305	17.25	356.244	0.36269	1	42,5	2017	67,3897058823529	26,1397058823529	65	5	133	12
7940	1.17509	1.71908	2.35191	0.630998	1.46927	64.8958	12	416.649	31.0208	369.255	0.544317	1	42,5	2017	67,3897058823529	26,1397058823529	73	2	86	13
7941	1.63179	2.20978	2.80461	1.58046	2.05666	67.7619	14	496.584	26.1429	623.182	0.414137	1	42,5	2017	67,3897058823529	26,1397058823529	41	1	22	4
7942	0.813166	0.907541	0.848642	0.961588	0.882734	43.697	11	336.567	18.1212	500.047	0.35143	1	36,7	2017	54,7704918032787	26,7213114754098	56	13	194	21
7945	1.69728	1.46287	1.9152	1.24546	1.5802	47.25	8	363.956	20.6875	333.101	0.305586	1	36,7	2017	54,7704918032787	26,7213114754098	78	12	276	14
7947	1.37791	1.42646	2.35219	0.608153	1.44118	59.0833	12	457.17	20.4583	424.062	0.369765	1	36,7	2017	54,7704918032787	26,7213114754098	57	4	176	14
7948	1.65938	1.67631	2.15167	1.80972	1.82427	31.15	10	205.21	17.125	246.632	0.470662	1	25,4	2017	80,0175438596491	18,859649122807	42	3	87	34
7950	1.12097	1.34599	2.27868	0.729901	1.36889	48.4545	11	349.135	19.6364	345.991	0.333859	1	29,4	2017	8,66	3,5	38	5	127	10
7951	0.555658	0.624708	0.820728	0.493173	0.623567	26.9583	6	295.442	9.25	274.354	0.434036	1	29,4	2017	8,66	3,5	20	5	24	17
7952	1.40374	1.1604	1.38207	1.53024	1.36911	49.4103	13	373.855	9.74359	642.72	0.272741	1	29,6	2017	81,9264705882353	21,0294117647059	4	1	6	11
7953	2.34955	1.8597	1.54918	1.7175	1.86898	34.1333	10	243.892	7.9	346.633	0.32691	1	29,6	2017	81,9264705882353	21,0294117647059	10	4	8	13
7954	1.13374	1.46565	1.64021	1.57649	1.45402	29.5	8	215.421	6.46875	359.676	0.31744	1	29,6	2017	81,9264705882353	21,0294117647059	8	6	5	14
7955	0.760101	1.13396	1.43164	1.50658	1.20807	27.125	4	225.592	5.3125	408.391	0.233976	1	25	2017	68,0322580645161	14,6774193548387	1	2	15	6
7956	1.50503	0.990881	1.05611	1.51678	1.2672	32.7727	11	263.865	6.90909	398.221	0.212255	1	25	2017	68,0322580645161	14,6774193548387	3	7	14	16
7957	2.51184	1.93403	2.71759	1.68866	2.21303	73.375	2	737.433	25.625	667.876	0.492373	1	24,5	2017	76,6279069767442	15,9302325581395	6	14	3	4
7959	1.69772	1.22209	0.953404	1.30112	1.29358	19.5	5	149.045	4.6	239.316	0.210855	1	22,8	2017	70,3166666666667	9	1	3	6	8
7960	0.570925	0.352919	0.438055	0.358689	0.430147	11.5833	3	97.619	1.83333	124.426	0.0587045	1	22,8	2017	70,3166666666667	9	0	2	2	16
7961	0.957588	0.890447	0.685955	0.861973	0.848991	45.0357	7	287.662	17.1786	339.672	0.380333	1	26,6	2017	86,4150943396226	9,62264150943396	17	0	46	9
7962	0.838323	0.876054	1.59952	0.298671	0.903141	25.4808	13	194.45	9.25	193.639	0.315893	1	24,9	2017	55,1315789473684	13,1578947368421	0	0	0	0
7963	1.35815	0.911851	1.08154	0.909072	1.06515	40.1667	6	226.948	14.1667	351.692	0.294701	1	30,1	2017	84,8666666666667	16	6	1	40	25
7964	1.36865	0.683425	1.00436	0.584404	0.91021	16.75	1	101.162	6.25	125.106	0.704786	1	28,3	2017	15,5728155339806	3,15533980582524	0	0	3	2
7965	0.975939	0.616875	0.481117	0.508827	0.645689	30.625	4	290.741	7.875	238.508	0.253823	1	24,7	2017	83,5049504950495	15,1980198019802	13	12	64	4
7966	1.27401	0.959804	1.48835	0.540134	1.06557	11.25	2	91.8415	7	50.257	0	1	24,7	2017	83,5049504950495	15,1980198019802	10	5	50	8
7967	0.772877	0.944915	0.827119	0.547484	0.773099	21.4062	8	131.709	7.3125	179.74	0.308056	1	24,7	2017	83,5049504950495	15,1980198019802	9	7	45	4
7968	1.20538	1.01035	1.05408	1.16852	1.10958	24.2143	7	158.089	7.07143	299.349	0.273119	1	24,7	2017	83,5049504950495	15,1980198019802	1	0	6	7
7969	1.36749	1.78066	1.68776	1.78057	1.65412	25.7917	6	230.347	8	281.455	0.339652	1	31,7	2017	67	12,9090909090909	1	1	7	13
7970	1.58413	0.983146	1.4887	1.13714	1.29828	33.85	15	215.078	5.9	433.479	0.22935	1	38,3	2017	34,0609756097561	6,85975609756098	1	2	18	5
7971	0.433532	0.2889	0.365732	0.387066	0.368807	26.9167	3	153.197	2.33333	376.023	0.0871572	0	31,7	2017	21,3959731543624	4,39597315436242	0	1	3	5
7974	0.319404	0.371977	0.371896	0.169508	0.308196	19.0833	3	174.446	3	78.1637	0.182406	0	NA	2017	0,173913043478261	4,32065217391304	0	0	3	2
7977	0.908306	1.21689	1.7596	0.968185	1.21324	69	6	468.241	14.8889	674.673	0.142782	0	40,6	2017	31,9915966386555	9,32773109243698	1	0	5	16
7978	0.967729	1.46283	2.02235	1.05317	1.37652	46.381	7	256.315	5.95238	517.185	0.138156	0	40,6	2017	31,9915966386555	9,32773109243698	1	1	11	7
7979	1.06555	0.99522	1.64293	0.494409	1.04953	45.2917	6	247.014	8.66667	466.511	0.158197	1	40,6	2017	31,9915966386555	9,32773109243698	1	1	13	14
7980	1.10333	1.15533	1.19781	1.02012	1.11915	58.1333	5	547.862	6.73333	652.172	0.338389	0	40,6	2017	31,9915966386555	9,32773109243698	0	1	2	3
7981	0.634617	0.449156	0.729676	0.392823	0.551568	43.5357	7	333.943	8.32143	419.037	0.289513	0	40,6	2017	31,9915966386555	9,32773109243698	0	1	59	3
7982	1.25649	0.564522	0.763526	0.615741	0.800069	51.55	5	412.882	14.2	465.215	0.333186	0	32,6	2017	16,6818181818182	2,1797520661157	1	0	50	7
7984	0.178143	0.323599	0.423522	0.1066	0.257966	43.6667	2	322.832	6.66667	530.954	0.131772	0	32,6	2017	16,6818181818182	2,1797520661157	0	0	13	0
7986	2.0264	1.27768	1.2316	1.58595	1.53041	42.9	5	302.987	8.65	476.157	0.423391	0	47,6	2017	22,0163043478261	4,59239130434783	0	0	0	3
7987	0.377315	0.210155	0.243482	0.257424	0.272094	35.95	5	279.003	12.25	297.521	0.523513	0	47,6	2017	22,0163043478261	4,59239130434783	0	1	10	7
7988	1.04701	0.474847	0.5801	0.456072	0.639507	41.6667	2	272.061	4.66667	455.141	0.155776	0	62	2017	17,009900990099	4,28217821782178	0	0	0	0
7989	0.559839	0.566102	0.667696	0.4305	0.556034	31.4762	7	336.342	4.90476	433.338	0.172022	0	62	2017	17,009900990099	4,28217821782178	0	0	1	0
7990	0.878675	0.529257	0.791181	0.504395	0.675877	50.2083	8	430.007	7.33333	541.743	0.288909	0	62	2017	17,009900990099	4,28217821782178	0	0	6	0
7991	0.875766	1.03029	0.763755	1.44194	1.02794	31	2	320.707	5	322.751	0.243119	0	62	2017	17,009900990099	4,28217821782178	0	0	0	0
7992	2.17606	1.61984	0.937095	1.52791	1.56523	21.625	2	259.111	5	192.47	0.275024	0	62	2017	17,009900990099	4,28217821782178	0	0	0	2
7993	2.41314	1.35982	1.30257	1.35828	1.60845	29.25	2	314.104	6.5	273.48	0.374173	0	62	2017	17,009900990099	4,28217821782178	0	0	2	4
7994	1.48532	0.595761	0.46059	0.692448	0.80853	36.8438	8	234.134	3.875	440.229	0.207316	0	46,5	2017	15,2199312714777	3,38487972508591	0	0	0	3
7995	0.390102	0.605021	0.692238	0.720081	0.601861	28.875	4	227.867	4.1875	358.512	0.258521	0	46,5	2017	15,2199312714777	3,38487972508591	0	0	0	9
7996	1.02715	1.2153	0.995117	1.68941	1.23174	46.3125	4	353.208	5.5	451.826	0.149494	0	46,5	2017	15,2199312714777	3,38487972508591	0	0	0	0
7997	0.133139	0.13275	0.24929	0.0569456	0.143031	33.8125	8	213.959	3.59375	425.285	0.165961	0	46,5	2017	15,2199312714777	3,38487972508591	0	0	0	3
7998	1.53209	1.44824	1.01249	1.64308	1.40897	38.0625	8	271.113	8.90625	320.903	0.16995	0	46,5	2017	15,2199312714777	3,38487972508591	2	0	26	0
7999	1.16753	0.995633	1.05352	1.6056	1.20557	44.6389	9	324.589	11.25	534.21	0.335521	1	64,4	2017	17,3497536945813	5,73891625615764	3	0	7	4
8000	0.677555	1.29683	2.38851	0.252948	1.15396	78.3333	1	510.003	13	906.038	0.314003	0	64,4	2017	17,3497536945813	5,73891625615764	2	0	0	0
8002	1.55009	1.65092	2.22624	0.885464	1.57818	48.5	10	358.259	13.0333	514.918	0.316502	1	28,7	2017	15,2426035502959	1,80473372781065	12	3	8	5
8003	0.481902	1.24764	0.519939	1.13886	0.847086	30.7778	6	210.59	4.44444	333.823	0.217439	0	28,7	2017	15,2426035502959	1,80473372781065	0	0	0	3
8004	0.78885	0.478507	0.675157	0.611576	0.638522	27.875	4	151.363	3.4375	275.778	0.147947	0	28,7	2017	15,2426035502959	1,80473372781065	1	0	0	1
8005	0.270129	0.393456	0.422832	0.403063	0.37237	33.5	1	387.848	7.75	422.848	0.212235	0	48,2	2017	16,3173076923077	3,99038461538462	0	0	1	0
8006	0.464756	0.592141	0.99714	0.243905	0.574486	32.1667	3	206.192	9.08333	241.273	0.320143	0	28,3	2017	27,4532710280374	3,55140186915888	1	1	6	0
8007	0.478375	0.310011	0.359133	0.296381	0.360975	33.625	2	205.904	4.125	413.762	0.214787	0	28,3	2017	27,4532710280374	3,55140186915888	0	0	1	4
8008	1.16584	0.864306	0.654524	0.773625	0.864574	34.75	2	209.75	4	399.99	0.211286	0	28,3	2017	27,4532710280374	3,55140186915888	0	0	1	4
8009	0.619956	0.43536	0.749573	0.151337	0.489056	5.75	1	30.2312	5.25	11.941	0.54375	1	28,3	2017	27,4532710280374	3,55140186915888	1	0	296	3
8010	0.75318	0.631444	0.711961	1.0728	0.792347	35.6667	3	268.157	4.44444	358.812	0.34259	0	28,3	2017	27,4532710280374	3,55140186915888	0	0	0	0
8011	1.13345	0.861982	0.345101	0.869516	0.802512	18.875	2	82.3825	1.75	207.319	0.321101	0	28,3	2017	27,4532710280374	3,55140186915888	0	0	0	4
8013	0.244522	0.377502	0.502536	0.159596	0.321039	47.8333	4	277.996	3.58333	354.952	0.0910615	0	28,8	2017	30,0183486238532	2,93577981651376	0	0	3	4
8014	0.820801	0.86495	0.656266	1.09627	0.859573	28.25	3	200.481	3.5	275.618	0.340931	0	28,8	2017	30,0183486238532	2,93577981651376	0	0	22	4
8015	0.658506	0.782334	0.339169	1.08012	0.715034	30.8333	4	176.419	4.16667	303.917	0.246181	0	28,8	2017	30,0183486238532	2,93577981651376	0	0	0	5
8016	0.60543	0.603838	0.419916	0.505121	0.533576	33.6667	1	279.815	9	248.389	0.399836	0	28,8	2017	30,0183486238532	2,93577981651376	3	0	6	6
8017	0.309501	1.31064	0.370095	1.01632	0.75164	24.8667	5	154.123	3.8	185.641	0.287973	0	28,8	2017	30,0183486238532	2,93577981651376	0	0	0	4
8018	0.33086	0.320636	0.413171	0.21984	0.321127	22.25	5	97.1114	2.8	179.176	0.179593	0	28,8	2017	30,0183486238532	2,93577981651376	0	0	1	2
8019	1.351	1.826	1.22504	1.28526	1.42183	24.4375	4	177.584	4.6875	366.924	0.156326	0	28,8	2017	30,0183486238532	2,93577981651376	5	0	16	8
8020	0.858458	0.778352	0.68096	0.55454	0.718077	16.1875	4	162.607	2.125	220.807	0.161773	0	28,8	2017	30,0183486238532	2,93577981651376	0	0	0	2
8021	0.803742	1.21213	1.50401	1.01272	1.13315	63.9667	10	445.351	13.0667	567.013	0.364117	0	20,3	2017	51	4,12698412698413	3	4	8	7
8022	0.683166	0.541648	0.734344	0.685573	0.661183	38	2	215.452	15.625	294.657	0.344243	1	20,3	2017	51	4,12698412698413	1	3	30	7
8024	1.09727	0.977245	0.751091	0.842301	0.916976	27.25	1	263.096	6.5	270.064	0.785203	1	30,7	2017	37,2545454545455	6,72727272727273	0	1	0	0
8025	0.239564	0.232795	0.344428	0.0750567	0.222961	51.1667	2	325.926	15	314.197	0.278468	0	20,8	2017	78,9620253164557	9,24050632911392	3	2	44	1
8026	0.677588	0.998516	0.773219	1.06893	0.879564	23.5	2	168.475	7.75	147.6	0.260276	0	20,8	2017	78,9620253164557	9,24050632911392	3	2	18	0
8028	0.361315	0.543491	0.660289	0.382703	0.486949	105.333	1	1003.56	45.3333	960.882	0.261879	1	21,5	2017	57,3	8,22222222222222	3	3	31	9
8029	0.164852	0.185396	0.359034	0.0521205	0.190351	13.3333	1	85.01	6.33333	51.2088	0.885621	0	21,5	2017	57,3	8,22222222222222	0	0	14	9
8030	0.3036	0.391168	0.459799	0.408651	0.390805	10.75	1	66.3275	5.25	41.9511	0.475	1	21,5	2017	57,3	8,22222222222222	0	0	11	7
8031	1.46083	1.50068	1.0937	1.34343	1.34966	24	3	97.2142	6	118.255	0.31759	0	24,6	2017	52,8828125	7,4609375	0	0	6	4
8033	0.780247	1.1388	0.512491	1.3943	0.95646	25.375	4	273.536	2.125	293.252	0.222183	0	35	2017	14,0255102040816	3,26530612244898	0	0	2	0
8034	0.612731	0.438141	0.547015	0.309498	0.476846	12.2857	7	80.5328	3.17857	165.194	0.31493	0	25,6	2017	24,875	2,30902777777778	0	0	6	4
8035	1.32194	1.68822	0.767445	1.47652	1.31353	50	1	723.713	3	557.354	0.262363	0	25,6	2017	24,875	2,30902777777778	0	0	16	6
8036	0.961855	1.254	0.567096	1.7289	1.12796	47.3333	2	321.368	3.5	574.556	0.132674	0	25,6	2017	24,875	2,30902777777778	1	0	3	2
8037	0.99361	0.802498	0.658718	0.567781	0.755652	19.9167	3	129.107	2	189.58	0.305381	1	21,8	2017	70,1647058823529	8,52941176470588	3	1	40	7
8038	0.499483	0.790141	0.721509	0.536527	0.636915	30.5	1	211.677	8.75	200.082	0.566361	0	24,6	2017	52,8828125	7,4609375	4	3	22	5
8040	0.547212	0.452578	0.519924	0.760043	0.569939	17.8333	2	228.19	3.33333	95.846	0.245137	0	24,6	2017	52,8828125	7,4609375	5	2	50	2
8041	1.16717	1.26279	1.15467	1.46981	1.26361	1.125	2	5.41625	0.75	8.41104	0.854167	0	24,6	2017	52,8828125	7,4609375	2	1	37	7
8042	0.162754	0.197979	0.289913	0.142191	0.198209	33.75	3	205.665	2.91667	391.798	0.206212	0	23,9	2017	43,8039215686275	3,13725490196078	1	1	4	4
8047	2.16248	1.03834	0.799306	1.15213	1.28807	24.3333	3	153.437	5.08333	216.512	0.200541	0	24,6	2017	52,8828125	7,4609375	2	1	7	10
8048	0.560201	0.596737	0.651596	0.352797	0.540333	27.375	2	237.088	6.5	162.816	0.377241	0	NA	2017	0,0732984293193717	2,14659685863874	0	0	1	4
8062	0.372856	0.609378	0.287842	1.0972	0.591819	1.5	1	3.555	1.5	1.09764	1	0	31,7	2017	17,7723076923077	1,66153846153846	0	0	0	0
8063	0.144696	0.16236	0.256724	0.113289	0.169267	13.1667	3	81.8881	3.58333	109.258	0.0430403	0	31,7	2017	17,7723076923077	1,66153846153846	0	0	0	0
8065	0.7309	0.665758	0.452019	0.934061	0.695684	16.375	2	110.141	2.875	157.076	0.218672	0	28,3	2017	12,0780911062907	1,97396963123644	0	0	0	0
8148	1.67306	1.42086	1.93827	1.7447	1.69422	54.3654	13	328.85	25.8462	373.078	0.480239	1	42,5	2017	67,3897058823529	26,1397058823529	45	6	85	11
8149	1.88687	1.73769	1.8093	1.20649	1.66009	24.3214	7	163.604	4.60714	299.37	0.319722	1	20,8	2017	92,4324324324324	16,8918918918919	0	4	20	10
8151	1.40449	1.80746	2.16424	1.50191	1.71953	43.25	8	360.978	8.70833	522.81	0.393796	1	29,4	2017	78,3823529411765	11,6666666666667	1	2	9	3
8153	0.865401	0.649654	0.679363	0.618267	0.703171	31	1	345.02	8.75	202.74	0.210223	0	48,2	2017	16,3173076923077	3,99038461538462	0	0	1	9
8154	0.835143	0.685695	0.908575	0.7908	0.805053	134.583	4	959.52	94.5	575.843	0.421352	1	30,7	2017	37,2545454545455	6,72727272727273	19	1	18	3
8155	0.74778	1.00519	1.09823	0.576361	0.856889	15.7083	6	76.8953	2.5	119.303	0.127243	1	21,5	2017	57,3	8,22222222222222	0	0	7	5
8156	0.74779	0.588354	0.47705	0.555755	0.592237	23.8333	2	124.873	5.5	115.632	0.143533	0	23,9	2017	43,8039215686275	3,13725490196078	0	1	34	4
8162	0.705602	0.608847	0.882871	0.370863	0.642046	47.5833	4	297.876	14.3333	305.196	0.330525	0	NA	2017	NA	NA	0	0	0	0
8163	0.678993	0.711824	0.501719	0.565755	0.614573	33.375	2	165.285	2.625	273.779	0.268118	0	28,8	2017	21,8870292887029	1,87238493723849	0	0	0	0
8198	0.833237	0.71913	0.893106	0.764586	0.802515	36.1786	14	281.124	7.26786	455.047	0.238812	1	29,6	2017	81,9264705882353	21,0294117647059	4	1	8	9
8199	0.628167	0.610933	0.943068	0.622746	0.701228	29.75	9	224.3	7.5	364.679	0.274987	1	29,6	2017	81,9264705882353	21,0294117647059	5	7	17	13
8200	0.998711	1.1516	0.843302	1.25277	1.0616	27	5	189.91	5	336.637	0.429237	1	20,8	2017	92,4324324324324	16,8918918918919	2	2	11	7
8201	0.468197	0.329557	0.448193	0.263554	0.377375	11.75	1	117.368	1.25	294.002	0.195489	1	21,2	2017	94,2058823529412	12,0588235294118	1	0	32	0
8202	2.37537	2.16537	2.66837	1.97467	2.29594	48.0833	9	288.234	22.9722	351.387	0.484986	1	26,6	2017	86,4150943396226	9,62264150943396	23	7	45	6
8203	0.818943	0.684168	0.883144	0.786369	0.793156	18.6875	4	147.34	2.5	483.617	0.302238	1	28,3	2015	15,5728155339806	3,15533980582524	0	0	1	0
8204	1.02626	1.1388	0.924101	1.57664	1.16645	63.25	1	432.611	9.25	792.711	0.503425	0	40,6	2015	31,9915966386555	9,32773109243698	1	1	8	6
8205	0.339712	0.235614	0.2904	0.270566	0.284073	26.625	4	199.744	14.4375	183.531	0.492792	0	40,6	2017	31,9915966386555	9,32773109243698	0	0	0	5
8206	1.24383	0.83216	1.0299	0.792032	0.974481	36.1944	9	252.019	8.33333	342.623	0.373139	0	62	2016	17,009900990099	4,28217821782178	10	0	2	10
8209	1.86142	1.30996	1.42204	1.31807	1.47787	56.75	12	469.261	12.75	642.324	0.338366	1	29,4	2017	78,3823529411765	11,6666666666667	9	1	50	6
8211	0.82067	0.471538	0.332294	0.522635	0.536784	7.5	1	217.053	2	68.7156	1	0	33	2017	29,9651162790698	3,51744186046512	1	0	3	0
8213	1.26249	0.671705	0.976125	0.595319	0.876409	25.7778	3	453.545	8.66667	224.69	0.442826	1	30,7	2017	37,2545454545455	6,72727272727273	2	1	3	0
8215	1.6773	1.26282	1.80755	1.3905	1.53454	29.0417	6	231.265	11	270.206	0.285843	1	20,8	2016	78,9620253164557	9,24050632911392	18	8	47	20
8216	0.562661	0.541715	0.564646	0.389604	0.514657	26.75	2	131.779	10.625	173.29	0.396633	0	21,5	2017	57,3	8,22222222222222	1	3	28	6
8219	1.68739	1.09466	1.15265	0.755589	1.17257	17.125	2	125.133	5.5	114.192	0.4853	0	23,9	2016	43,8039215686275	3,13725490196078	1	0	18	2
8225	0.682266	1.00196	1.09952	1.31401	1.02444	56.65	15	451.241	31.2333	537.601	0.502153	1	41,3	2017	65,5	48,3333333333333	108	13	283	8
8226	1.46972	1.37585	1.43834	1.50913	1.44826	35.85	5	323.546	22.1	297.92	0.670188	1	41,5	2017	97,0588235294118	36,4705882352941	22	5	26	10
8227	1.17896	0.77852	1.00051	0.858999	0.954247	28.6429	7	240.295	10.2857	346.506	0.301627	1	36,4	2017	100,4	18,5	2	0	2	2
8228	0.509877	0.515259	0.488626	0.505889	0.504913	51	1	440.865	5	440.928	0.200801	0	38,4	2016	6,63247863247863	2,22222222222222	1	1	0	2
8229	1.08467	0.93952	0.645944	0.969835	0.909991	41.4074	9	304.849	14.1111	534.842	0.48594	1	41,7	2017	120,772727272727	42,5	14	1	17	10
8230	0.817167	0.815958	0.863584	0.739739	0.809112	36.7143	7	235.496	14.4643	447.078	0.413163	1	31,4	2017	131,428571428571	26,4285714285714	4	3	17	14
8232	1.71614	1.33415	1.43278	1.27409	1.43929	58.0303	22	475.252	19.7273	704.339	0.432811	1	93,9	2017	35,1	22	18	3	32	8
8233	1.51934	1.45142	1.70041	1.62961	1.5752	42.6176	17	377.431	15.7941	515.821	0.547548	1	NA	2017	NA	NA	14	4	23	15
8234	1.69435	1.41018	1.91383	1.20591	1.55607	53.8333	8	403.62	20.9583	623.242	0.404842	1	46,5	2017	0,173913043478261	3,91304347826087	8	0	22	10
8235	1.77329	1.12668	1.22811	1.50594	1.40851	38.6786	14	362.63	12.0893	470.309	0.420511	1	104,4	2017	36,4666666666667	19,3333333333333	2	0	12	4
8236	0.818546	1.20757	1.4219	0.784544	1.05814	97.25	3	652.688	54.5	535.375	0.553086	1	43,9	2017	36,0491803278689	6,14754098360656	15	0	22	19
8237	0.972238	0.765856	0.603899	0.692952	0.758736	43.6346	13	303.905	16.9423	531.955	0.44515	1	32,1	2017	107,47619047619	25,2380952380952	0	0	0	0
8238	0.954161	1.16854	1.17184	1.13136	1.10648	35.25	4	241.692	7.75	479.728	0.27344	1	26	2017	116,846153846154	19,8076923076923	1	0	1	8
8239	0.749228	0.47244	0.467042	0.663413	0.588031	23.1875	12	225.042	6.75	319.164	0.34088	1	50,9	2017	74,7647058823529	27,3529411764706	2	0	9	5
8241	1.90274	1.21547	1.46068	1.45504	1.50849	48.1786	7	452.271	10.3571	608.439	0.399098	1	NA	2017	NA	NA	1	0	1	8
8242	0.330852	0.302234	0.39685	0.169032	0.299742	35.5	2	301.419	4.33333	335.178	0.176837	0	45,1	2016	13,4794520547945	2,80821917808219	0	0	2	2
8243	1.59047	1.57072	2.1679	1.58876	1.72946	70.5	4	373.229	30.9167	511.764	0.475886	1	NA	2016	NA	NA	12	5	83	3
8244	1.62821	1.12247	1.20969	1.33559	1.32399	41.0312	8	376.45	9.09375	562.37	0.303354	1	38,4	2017	64,7647058823529	13,2352941176471	5	3	19	6
8245	0.951936	0.851072	0.972009	1.07441	0.962357	47.25	8	417.742	10.625	563.956	0.384481	1	32,7	2017	67,3333333333333	14,5	6	2	14	3
8246	0.710092	0.757785	0.672695	0.804665	0.736309	43	1	399.42	8	551.74	0.480447	0	31,9	2017	4,5981308411215	2,71028037383178	2	1	1	0
8247	1.82936	1.31886	1.47346	1.47828	1.52499	30.9375	4	163.765	5.375	225.965	0.257418	0	39,9	2017	17	2,93103448275862	8	0	54	6
8249	1.05334	1.32197	1.07815	1.08797	1.13536	51.6667	4	443.477	8.58333	517.104	0.303783	0	43,7	2017	33,5614035087719	6,14035087719298	1	0	5	1
8250	1.25877	1.29825	0.632556	1.08658	1.06904	21.625	2	186.346	5.625	252.007	0.531507	0	43,5	2017	20,2045454545455	3,92045454545455	1	0	0	0
8252	0.471064	0.355721	0.435376	0.296168	0.389583	46.95	5	404.817	7	551.87	0.318584	0	41,1	2017	18,2388059701493	3,28358208955224	0	0	0	0
8253	1.55618	1.08894	0.937056	0.92902	1.1278	45.2222	9	435.988	8.75	481.598	0.328236	1	NA	2017	NA	NA	0	0	1	10
8254	0.536691	0.535004	0.782302	0.429226	0.570806	33	7	234.989	6.57143	409.851	0.23129	1	38,4	2017	29,2592592592593	4,53703703703704	3	0	26	5
8255	1.3781	1.34152	1.23222	1.66397	1.40395	41.0625	4	417.882	10.875	630.61	0.390037	1	NA	2017	NA	NA	3	0	2	8
8256	1.6849	1.2077	1.1113	1.5119	1.37895	49.6786	14	414.097	13.875	501.575	0.418991	1	40,8	2017	62,8421052631579	16,8421052631579	6	0	34	4
8273	1.70383	0.867781	1.54482	0.526239	1.16067	169.833	2	1190.31	134.333	582.305	0.45808	1	30,7	2017	37,2545454545455	6,72727272727273	22	0	14	0
8278	0.626933	0.713728	0.797711	0.551196	0.672392	11	1	118.985	3.66667	51.1086	0.310847	1	25	2015	68,0322580645161	14,6774193548387	2	2	13	9
8279	1.58623	1.44163	1.95475	1.23083	1.55336	36.3125	4	394.982	14.375	403.321	0.246015	1	35,2	2017	61,5174129353234	19,9502487562189	16	21	132	12
8280	0.528161	0.683827	0.595256	0.491377	0.574655	16.9167	3	159.176	3.16667	176.201	0.108239	0	22	2017	58,1629213483146	6,85393258426966	11	0	2	9
8281	0.599715	0.397547	0.517271	0.319483	0.458504	28.1111	3	255.705	4	287.922	0.092815	0	37	2017	24,6343042071197	4,77346278317152	0	0	1	2
8282	0.376077	0.488978	0.432403	0.228127	0.381396	28.8333	2	497.913	10	208.421	0.285588	1	25	2017	89,9042553191489	18,031914893617	4	6	123	12
8283	1.79529	2.04692	2.40816	1.30872	1.88977	40.8542	12	256.563	15.3542	362.815	0.397429	1	40,3	2017	48,6113989637306	10,0777202072539	14	2	84	15
8304	0.579026	0.527744	0.445681	0.46443	0.50422	15	1	102.767	3	105.415	0.497157	0	26,8	2017	31,224	3,32	2	2	11	7
8312	0.146802	0.22684	0.273906	0.36653	0.253519	32.6667	6	400.316	4.55556	377.915	0.209013	0	39,4	2018	20,4289772727273	3,62215909090909	0	0	0	2
8313	1.04994	1.132	1.27505	1.1235	1.14512	13	3	134.173	2.91667	100.895	0.186806	0	40,1	2018	21,1288209606987	4,29039301310044	0	0	0	5
8314	1.67624	1.09587	1.11728	1.32288	1.30307	27.3409	11	399.632	8.5	327.301	0.303169	1	37,5	2018	81,9506172839506	19,1975308641975	11	3	57	15
8315	0.562549	0.394908	0.53172	0.302031	0.447802	17.6667	3	258.223	5.25	183.306	0.319496	0	37	2018	24,6343042071197	4,77346278317152	0	0	0	0
8316	0.327095	0.611891	0.300344	1.25137	0.622674	27.6667	4	379.65	7.66667	207.947	0.315904	0	37	2018	24,6343042071197	4,77346278317152	0	0	8	6
8317	0.474826	0.71492	0.469388	0.794321	0.613364	13.9167	3	253.525	3.08333	273.717	0.120266	0	29,5	2018	53,8563535911602	4,66850828729282	0	0	2	9
8319	1.02572	1.38105	2.24073	0.877063	1.38114	32.0625	8	338.718	11.6875	367.703	0.316119	0	NA	2018	NA	NA	20	1	84	17
8320	2.09296	1.4228	2.00123	1.28972	1.70168	48.6481	18	337.325	9.53704	542.994	0.343652	0	NA	2018	NA	NA	3	0	24	8
8341	1.56292	1.36885	0.904814	1.15866	1.24881	24	2	194.607	2.25	311.081	0.533646	0	35,1	2018	21,4230769230769	6,15384615384615	0	0	2	1
8342	0.970519	1.18024	1.22685	1.39557	1.1933	39.0333	15	283.413	15.2333	505.593	0.337429	1	41,7	2018	120,772727272727	42,5	20	3	39	25
8343	0.926681	0.6973	0.943949	1.02856	0.899122	42.3542	12	329.327	15.7708	597.687	0.477325	1	46,8	2018	191,857142857143	56,4285714285714	20	2	27	5
8344	1.26841	0.969771	1.18285	1.43693	1.21449	38.5	12	284.867	16.125	519.295	0.502099	1	46,8	2018	191,857142857143	56,4285714285714	21	9	104	6
8345	0.868068	1.14484	1.13745	1.02348	1.04346	31.7083	6	223.391	13.4583	427.393	0.364688	1	29,4	2018	122,285714285714	30	7	0	14	15
8346	1.81935	1.78707	1.96312	1.19876	1.69208	42.8333	3	692.035	17.5	368.056	0.336241	1	27,5	2018	42,1	8,66666666666667	0	0	9	6
8348	1.1182	1.03213	1.20922	1.45751	1.20427	44.0278	18	344.392	19.6944	555.132	0.495366	1	40,3	2018	167,142857142857	40,7142857142857	33	9	70	12
8349	0.773371	1.10044	1.23709	1.2281	1.08475	42.9219	16	346.29	16.7812	593.052	0.484546	1	34,6	2018	150,909090909091	37,7272727272727	29	3	64	14
8350	0.899337	0.740075	0.643831	1.28153	0.891193	39.7656	16	354.55	11.625	511.516	0.518029	1	NA	2018	NA	NA	5	1	7	2
8351	1.16058	1.30776	1.29183	0.952607	1.17819	36.75	13	274.652	15.0385	432.348	0.292396	1	34,6	2018	85,1176470588235	16,1764705882353	5	2	5	4
8352	1.27249	1.34021	0.802135	1.26655	1.17035	77.6667	1	286.467	6.33333	596.954	0.0872801	0	33,3	2018	6,85194805194805	1,18181818181818	3	10	18	6
8354	0.442241	0.714494	0.388253	1.05166	0.649162	54.619	7	472.268	15	662.333	0.373199	1	33	2018	57,1935483870968	13,5483870967742	6	0	26	5
8355	0.787388	1.13383	1.34421	1.49432	1.18994	50.4286	7	373.848	14.5357	629.818	0.514984	1	40,1	2018	42,7021276595745	21,7021276595745	21	4	99	7
8372	1.51927	1.68196	1.359	2.1244	1.67116	38.25	4	272.537	5.25	430.509	0.417662	1	25	2016	68,0322580645161	14,6774193548387	3	2	11	6
8373	0.893842	1.90073	2.09246	2.01063	1.72441	32.9792	12	243.585	8.10417	450.939	0.328434	1	30	2018	108,909090909091	20,6818181818182	11	4	15	4
8374	1.02847	0.917405	0.784668	1.14357	0.968528	30.8333	6	340.793	6.625	353.398	0.303167	0	32,6	2018	16,6818181818182	2,1797520661157	1	0	7	10
8379	1.31369	0.592268	0.529229	0.706208	0.785349	12	2	79.8257	1.5	134.684	0.153388	0	NA	2018	NA	NA	0	0	0	0
8380	0.907053	0.589149	0.507324	0.327918	0.582861	2	1	0.03	1	0.0311111	1	0	28,3	2018	12,0780911062907	1,97396963123644	0	0	0	0
8383	1.05713	0.662081	0.640855	0.316765	0.669208	46.625	2	610.331	7.25	477.882	0.334864	0	37,2	2017	31,7384615384615	7,46153846153846	2	3	6	4
8394	1.05023	1.01756	0.679601	1.14226	0.972413	29.5	1	227.564	5.25	292.671	0.426918	0	40,1	2018	21,1288209606987	4,29039301310044	0	0	0	2
8398	0.565322	0.126568	0.21493	0.159824	0.266661	21.8333	3	202.637	4.83333	163.216	0.222081	1	29	2018	59,25	6,9140625	0	0	7	9
8399	0.726248	0.778034	0.777091	1.05057	0.832987	26.5312	8	258.786	4.46875	349.428	0.2153	0	63,7	2018	7,67509025270758	1,96750902527076	0	0	0	2
8400	0.619131	0.71879	0.972068	0.475722	0.696428	29.4091	11	393.599	12.9091	293.197	0.365611	1	73,8	2018	41,9770114942529	11,1494252873563	5	0	26	11
8407	0.771531	0.635213	0.955535	0.235929	0.649552	38.8333	2	256.7	3.5	272.242	0.2153	1	25,4	2014	80,0175438596491	18,859649122807	21	7	22	13
8411	0.869505	0.984245	0.542597	1.84334	1.05992	45.4167	3	445.137	14.75	457.766	0.305161	1	33	2017	57,1935483870968	13,5483870967742	16	2	25	7
8412	0.538721	0.673303	0.350874	1.91106	0.86849	56.25	8	401.613	21.9375	556.452	0.430599	1	39,2	2017	85,6190476190476	23,8095238095238	29	11	44	4
8413	0.441128	0.460046	0.244436	1.09775	0.560841	49.125	2	302.649	23.375	318.798	0.345031	1	NA	2017	NA	NA	12	1	22	34
8414	0.462975	0.462783	0.416136	0.921972	0.565967	66.3333	3	497.608	27.8333	688.016	0.486752	0	NA	2016	NA	NA	12	0	7	1
8415	1.36883	1.11003	0.36832	1.62557	1.11819	44.7857	7	316.811	14.7857	505.086	0.336017	0	43,5	2017	56,4	12	5	0	34	7
8416	0.464699	0.758761	0.808035	0.297891	0.582347	37.5	2	250.735	6.66667	250.403	0.166275	0	26,3	2017	25,9041095890411	4,38356164383562	3	1	3	3
8417	1.36055	1.21593	1.92531	1.39385	1.47391	33	1	257.389	12.75	214.165	0.397369	0	28,1	2016	25,5365853658537	3,84146341463415	0	0	0	1
8418	0.776331	0.952773	1.41379	0.511549	0.913611	55.8333	4	402.008	11.0833	581.798	0.441179	1	NA	2016	NA	NA	5	0	9	5
8419	0.460234	0.573296	0.759922	0.393834	0.546822	36.0833	6	263.303	7.66667	384.547	0.400342	1	NA	2016	NA	NA	13	1	4	6
8420	0.554333	0.475322	0.466026	0.798876	0.573639	50.7222	6	364.009	9.77778	536.045	0.431638	1	NA	2016	NA	NA	1	0	1	7
8421	0.49784	0.515273	0.462731	0.823742	0.574896	48.3333	6	349.736	9.5	524.05	0.44494	1	NA	2016	NA	NA	3	1	2	7
8423	0.442664	0.502837	0.808666	0.487737	0.560476	20.9028	18	155.776	4.22222	267.588	0.348529	1	32,4	2016	82,5714285714286	19,4642857142857	44	1	31	3
8424	1.03086	0.970722	1.48611	0.704702	1.0481	44.875	2	311.717	9.25	503.27	0.555639	1	27,4	2015	78,0769230769231	21,1538461538462	10	3	53	9
8425	0.971821	1.03682	0.961776	1.29038	1.0652	42.625	4	329.62	8.8125	510.908	0.426508	1	32,4	2015	82,5714285714286	19,4642857142857	48	1	37	6
8426	2.41072	1.99743	1.67429	2.48302	2.14136	42	4	373.092	7.66667	533.684	0.28815	1	32,4	2015	82,5714285714286	19,4642857142857	45	1	30	6
8427	0.553753	0.630628	0.267059	0.950508	0.600487	28.8421	19	272.897	6.5	420.891	0.374763	1	32,4	2018	82,5714285714286	19,4642857142857	44	1	33	2
8428	1.35854	1.27538	0.644385	1.82681	1.27628	39.0833	4	320.36	8.16667	497.045	0.442101	1	32,4	2016	82,5714285714286	19,4642857142857	42	1	22	1
8429	0.896004	0.663333	0.749668	0.869834	0.79471	52	6	394.086	9.83333	613.92	0.500299	1	32,4	2016	82,5714285714286	19,4642857142857	44	1	33	3
8430	0.775537	0.624417	0.508052	1.11023	0.754559	49.1333	5	347.476	8.53333	603.163	0.489668	1	32,4	2016	82,5714285714286	19,4642857142857	48	3	70	5
8431	1.07781	0.993724	0.892334	1.51898	1.12071	59	4	557.007	12.9167	717.75	0.487954	1	32,4	2016	82,5714285714286	19,4642857142857	44	1	31	3
8432	0.675942	0.570502	0.558035	1.00813	0.703153	45	4	438.872	10.3333	584.039	0.510084	1	32,4	2016	82,5714285714286	19,4642857142857	0	0	0	0
8433	0.628498	0.700169	0.288723	1.58976	0.801787	29.5556	9	272.524	7.75	363.709	0.395577	1	32,7	2017	67,3333333333333	14,5	7	2	16	3
8435	0.491835	0.598459	0.709282	0.495095	0.573668	44.5833	4	444.587	9.83333	578.302	0.414894	1	NA	2016	NA	NA	45	1	31	2
8436	0.312026	0.458223	0.28798	0.781869	0.460024	44.5833	4	444.587	9.83333	578.302	0.414894	1	NA	2016	NA	NA	42	1	29	3
8437	1.15553	1.29117	0.917556	1.6782	1.26062	44.6667	2	362.652	9.66667	540.457	0.349061	1	NA	2015	NA	NA	10	2	59	3
8438	1.12451	1.02767	0.363364	1.63978	1.03883	69.2222	6	611.592	11.5	782.428	0.310473	0	55,3	2017	31,6363636363636	8,52272727272727	19	0	10	3
8440	0.364444	0.340774	0.170833	1.05019	0.481559	22.75	2	465.599	6	188.959	0.433528	0	41,9	2018	21,1264367816092	4,19540229885058	0	0	0	3
8452	1.18441	1.41305	1.98303	1.28954	1.46751	49.9844	16	385.375	23.1562	528.395	0.74023	1	52,7	2018	54,9	37,5	96	26	162	10
8453	0.945939	0.676582	0.420473	0.553997	0.649248	55.8889	3	479.98	27.2222	495.727	0.420945	1	26,6	2018	24,5106382978723	3,40425531914894	0	0	4	6
8454	1.59834	1.07054	1.04357	0.695657	1.10203	13.6667	1	282.583	5.66667	111.685	0.58658	0	41,8	2018	3,31578947368421	7,01754385964912	1	0	14	5
8456	1.05776	1.02576	1.12949	1.38123	1.14856	42.75	15	352.592	14.5	625.212	0.474964	1	46,8	2018	191,857142857143	56,4285714285714	28	8	88	10
8457	1.32848	1.90259	2.29233	1.67739	1.8002	8	1	59.06	7	228.033	1	1	27,5	2018	42,1	8,66666666666667	2	0	0	6
8458	1.14286	0.725409	0.735563	0.530814	0.783662	17.3333	1	117.543	7.33333	79.5625	0.701993	0	25	2018	43,9117647058824	6,32352941176471	2	0	1	4
8459	0.400432	0.350111	0.530483	0.229303	0.377582	25.625	2	486.735	13.25	156.892	0.529325	1	31,2	2018	20,9545454545455	5,11363636363636	0	0	4	6
8460	1.53043	1.64538	1.62397	1.73542	1.6338	53.25	16	417.515	21.5625	606.066	0.51025	1	93,9	2018	35,1	22	15	5	35	6
8461	1.04705	1.05233	1.05627	1.37736	1.13325	49.4375	20	408.933	22.0625	638.293	0.571678	1	40,3	2018	167,142857142857	40,7142857142857	34	9	78	15
8462	1.47424	1.05643	0.902279	1.06423	1.1243	48.2167	20	392.805	10.7667	677.857	0.390252	1	34,6	2018	85,1176470588235	16,1764705882353	9	1	48	6
8463	0.763033	0.893155	0.773363	0.978895	0.852112	58.2	5	727.903	18.7333	567.609	0.29512	1	NA	2018	NA	NA	0	0	3	4
8464	2.07955	1.47405	1.2474	1.32976	1.53269	54.25	6	435.995	24.6667	413.67	0.649355	1	39,4	2018	62,0967741935484	15,9677419354839	5	0	23	6
8465	1.63383	1.21368	1.38541	1.02279	1.31393	37.0938	8	293.892	15.5	461.658	0.34185	1	29,2	2018	120,85	25,5	19	6	121	19
8466	0.989064	0.584029	0.578845	0.534275	0.671553	92.6667	4	483.179	36.3333	508.192	0.36503	0	44	2018	26,6464646464646	4,5959595959596	1	0	30	1
8467	0.385323	0.364226	0.458813	0.295084	0.375862	42.5238	7	371.009	8.71429	545.769	0.371112	1	26,8	2018	51,4	9,25	7	0	22	8
8468	0.611911	0.85709	0.780677	1.22778	0.869365	37.5312	8	332.405	9.9375	504.075	0.401728	1	40,2	2018	34,6764705882353	11,6176470588235	8	2	14	3
8484	1.63517	1.77791	2.67009	1.59133	1.91863	77.3333	10	508.124	40.4667	498.397	0.463411	1	42,5	2018	67,3897058823529	26,1397058823529	46	6	144	7
8486	0.896409	0.881833	1.00621	0.901387	0.921461	36.25	8	271.729	17.5	259.287	0.499862	1	29,4	2018	78,3823529411765	11,6666666666667	19	4	26	14
8488	0.567794	0.935335	0.965881	0.190978	0.664997	22.125	2	150.177	4.375	153.21	0.107053	0	20,6	2018	1,03061224489796	0,255102040816327	0	0	19	0
8488	0.567794	0.935335	0.965881	0.190978	0.664997	22.125	2	150.177	4.375	153.21	0.107053	0	23,1	2018	1,74137931034483	0,172413793103448	0	0	19	0
8501	0.688127	0.605446	0.711252	0.403721	0.602136	35.25	1	268.125	10.5	188.383	0.725231	0	20,3	2018	51	4,12698412698413	1	2	14	5
8511	0.510653	0.476958	0.476557	0.52048	0.496162	34.7778	3	589.183	4.88889	396.308	0.23194	0	40,1	2018	21,1288209606987	4,29039301310044	0	0	6	1
8512	1.04716	0.62694	0.813917	0.874033	0.840513	65.25	2	530.078	42.25	391.718	0.428228	1	19,1	2018	85,1027397260274	10,8219178082192	31	12	150	1
8512	1.04716	0.62694	0.813917	0.874033	0.840513	65.25	2	530.078	42.25	391.718	0.428228	1	42	2018	53,3870967741936	13,8709677419355	31	12	150	1
8513	0.128657	0.149462	0.276982	0.107545	0.165661	37.0238	14	553.661	11.2857	459.241	0.272204	1	37,5	2018	81,9506172839506	19,1975308641975	13	5	76	12
8516	0.994076	0.509198	0.602116	0.473569	0.64474	25.875	2	121.716	6.625	72.0433	0.176593	0	25,1	2018	58,3630952380952	7,14285714285714	1	0	12	4
8517	0.235016	0.368355	0.414643	0.266286	0.321075	10.8333	4	218.21	3.5	174.219	0.255811	0	29,8	2018	32,0888888888889	5,33333333333333	0	0	1	7
8518	0.709436	0.869302	0.701792	1.22821	0.877184	35.2917	8	369.906	6	397.098	0.202068	0	37,4	2018	25,0975609756098	3,00813008130081	0	0	2	11
8519	0.800809	1.06659	0.865945	1.21203	0.986343	27.1944	9	286.328	6.02778	326.654	0.302113	1	29,5	2018	53,8563535911602	4,66850828729282	4	0	28	4
8520	0.592042	0.365692	0.629472	0.293284	0.470122	36.8333	2	466.898	7.66667	449.907	0.225601	0	63,7	2018	7,67509025270758	1,96750902527076	0	0	0	1
8521	0.974452	1.43638	1.65123	0.805678	1.21693	34.9167	3	338.091	7.41667	369.747	0.272809	1	25	2018	89,9042553191489	18,031914893617	3	10	126	8
8522	0.617152	0.521492	0.717688	0.377281	0.558403	16.7917	6	216.885	5.875	142.753	0.310557	1	25	2018	89,9042553191489	18,031914893617	4	7	62	7
8525	1.14802	1.70388	1.4282	1.36146	1.41039	39.6	5	336.244	9.75	407.087	0.285938	0	67,6	2018	27,5858208955224	6,58582089552239	1	0	0	4
8540	1.01448	0.872905	0.931986	0.783479	0.900714	33	1	251.463	12.75	391.767	0.596096	0	40,6	2018	15,1875	3,75	1	0	2	21
8541	1.11158	1.01568	1.11243	0.791873	1.00789	53.5	2	552.894	34	426.281	0.579756	1	26,6	2018	24,5106382978723	3,40425531914894	1	0	0	4
8543	1.17384	1.01047	0.914205	1.02313	1.03041	44.875	2	621.196	13	456.418	0.502972	0	NA	2018	NA	NA	0	0	163	6
8544	1.41535	1.011	0.71771	0.931402	1.01887	39.3214	7	373.126	14.1429	581.269	0.428118	1	34,1	2018	71,2	17,6666666666667	7	3	65	11
8545	1.13172	0.908883	1.10238	1.0827	1.05642	44.1071	21	359.129	15.2262	590.946	0.443184	1	55,7	2018	37,0714285714286	8,57142857142857	11	3	28	9
8546	1.62601	1.43617	2.03588	1.04974	1.53695	56.0556	18	536.041	21.0694	641.645	0.456385	1	93,9	2018	35,1	22	12	1	15	6
8547	0.561259	0.612722	0.640516	0.596917	0.602853	42.4667	15	316.715	12.5333	551.722	0.462425	1	34,6	2018	150,909090909091	37,7272727272727	15	2	71	12
8548	0.685565	1.00358	0.809074	1.40896	0.976794	47.35	20	404.962	15.7375	603.203	0.537784	1	NA	2018	NA	NA	17	4	30	17
8549	0.639659	0.428636	0.50131	0.512727	0.520583	35.3636	11	243.706	15	454.466	0.469874	1	34,6	2018	85,1176470588235	16,1764705882353	3	0	14	10
8550	0.955198	0.744423	0.602337	0.590759	0.723179	36.375	2	317.514	4	421.631	0.117283	0	27,4	2018	21,6527777777778	2,15277777777778	0	0	0	0
8551	1.64321	1.57325	1.0968	1.16366	1.36923	11.25	1	53.4625	2.25	113.39	0.841912	0	NA	2018	0,0833333333333333	0,416666666666667	0	0	0	2
8553	1.41923	1.97505	2.5165	1.53192	1.86067	58.7917	6	395.536	28.625	584.525	0.596209	1	48,2	2018	40,3333333333333	16,6666666666667	36	16	133	5
8554	1.52317	0.974658	1.09056	0.991852	1.14506	44.125	12	404.605	8.14583	534.746	0.304245	0	55,3	2018	31,6363636363636	8,52272727272727	3	0	14	5
8555	0.46018	0.389248	0.319888	0.378958	0.387068	38.1786	7	388.066	8.35714	420.7	0.292683	0	NA	2018	NA	NA	3	0	18	5
8576	1.82785	1.83729	2.13563	1.89487	1.92391	60.7955	11	510.833	22.1591	504.713	0.473753	1	52	2018	12,4714285714286	12,4285714285714	62	0	5	2
8577	1.17282	1.20046	1.38025	1.48656	1.31002	37.625	10	291.438	8.15	448.216	0.201149	1	29,6	2018	81,9264705882353	21,0294117647059	11	6	15	15
8578	0.654517	0.393304	0.421589	0.462726	0.483034	26.125	6	230.458	11.5833	237.502	0.476167	1	30,1	2018	84,8666666666667	16	3	1	28	10
8579	1.27949	1.67286	1.52691	1.73351	1.55319	41.625	4	386.404	8.5625	496.071	0.210344	1	24,7	2018	83,5049504950495	15,1980198019802	6	2	15	6
8580	0.570127	0.458631	0.515019	0.923922	0.616925	16.3333	6	145.373	6.04167	174.437	0.336769	1	24,7	2018	83,5049504950495	15,1980198019802	11	7	52	6
8581	0.410162	0.228945	0.305479	0.239194	0.295945	22.8333	6	182.093	3.41667	306.98	0.286231	0	46,5	2018	15,2199312714777	3,38487972508591	0	0	0	3
8582	0.473237	0.298343	0.448643	0.248842	0.367266	37.75	2	492.934	6.625	444.385	0.261295	1	64,4	2018	17,3497536945813	5,73891625615764	23	0	0	4
8584	1.55785	2.03518	2.22994	1.72574	1.88718	45.0833	3	289.797	12.3333	560.139	0.306821	1	20,3	2018	51	4,12698412698413	7	1	4	0
8591	1.07089	1.13926	0.568546	1.3248	1.02587	35.3333	3	242.232	7.75	393.084	0.35124	0	31,7	2018	17,7723076923077	1,66153846153846	0	0	0	0
8592	0.709906	1.00047	0.569094	0.736377	0.753962	33.625	2	176.893	3.625	345.816	0.0573298	0	28,8	2018	21,8870292887029	1,87238493723849	0	0	0	0
8598	0.757244	1.07795	1.24284	1.26575	1.08594	57.4545	11	446.895	26.4545	722.194	0.650364	1	65,3	2018	116,6	65,5	24	6	29	26
8600	1.25059	0.999695	0.623384	1.0572	0.982719	48.4167	3	804.503	8.41667	504.911	0.443651	0	NA	2018	NA	NA	0	0	1	6
8601	0.806754	0.779947	0.681374	0.516795	0.696218	33.8333	3	308.862	15.0833	328.788	0.624208	1	26,6	2018	24,5106382978723	3,40425531914894	0	0	0	0
8602	1.21722	0.781612	0.759598	0.724624	0.870764	24.125	2	245.261	6.125	243.485	0.554218	0	41,8	2018	3,31578947368421	7,01754385964912	5	0	10	7
8604	1.1464	0.930375	0.596908	0.949733	0.905853	56.0833	3	714.87	24.1667	506.118	0.458596	1	34,1	2018	71,2	17,6666666666667	7	1	48	9
8605	1.15646	1.25049	1.05531	1.08301	1.13632	48.5	2	930.745	10.875	480.998	0.516204	0	35,2	2018	73,4285714285714	11,6666666666667	1	0	6	7
8607	0.262715	0.373338	0.504271	0.154447	0.323693	34	1	306.618	23.5	334.247	0.365888	1	26,2	2018	44,2045454545455	5,34090909090909	0	0	1	0
8608	1.51163	0.975757	1.10333	1.17885	1.19239	36.6429	14	395.56	12.3571	519.598	0.429306	1	50,9	2018	74,7647058823529	27,3529411764706	6	3	47	5
8609	1.16954	0.991279	0.88995	1.21572	1.06662	35.8088	17	369.108	11.5882	451.9	0.351581	1	50,9	2018	74,7647058823529	27,3529411764706	2	1	15	14
8610	1.03267	1.10129	1.15665	0.771119	1.01543	44.25	1	355.748	11.75	621.928	0.509343	0	20,1	2018	15,8604651162791	6,3953488372093	0	0	2	4
8611	1.92639	1.8253	0.676556	1.34126	1.44238	34.7	5	406.583	5.55	367.667	0.164665	0	39,4	2018	20,4289772727273	3,62215909090909	0	0	11	4
8612	0.954054	1.07487	1.60667	0.986677	1.15557	32.975	10	505.908	11.8	419.138	0.405818	1	37,5	2018	81,9506172839506	19,1975308641975	18	0	19	5
8613	0.36117	0.505921	0.321108	0.64968	0.45947	21.875	2	309.149	5.625	177.729	0.270805	0	29,8	2018	32,0888888888889	5,33333333333333	0	0	7	5
8614	0.267885	0.243707	0.34292	0.225456	0.269992	52	1	867.813	4.5	509.357	0.0842473	0	40	2018	8,31023102310231	1,36963696369637	0	0	22	2
8615	0.566258	0.45417	0.630553	0.234657	0.471409	17.5625	4	132.553	3.25	282.92	0.56452	0	37,4	2018	25,0975609756098	3,00813008130081	6	0	23	6
8616	1.93038	1.35547	1.14872	1.9462	1.59519	22.3125	8	307.459	7.375	272.725	0.328671	1	50,2	2018	62,0769230769231	15,6153846153846	13	7	100	11
8617	0.156966	0.278884	0.474972	0.0710808	0.245476	34.25	3	294.476	7.75	354.896	0.249359	1	25	2018	89,9042553191489	18,031914893617	3	12	139	11
8618	1.37898	1.68599	1.78152	2.36472	1.8028	25.8542	12	367.227	9.375	289.404	0.332888	1	73,8	2018	41,9770114942529	11,1494252873563	4	0	24	5
8619	0.668452	0.650625	0.819942	0.648657	0.696919	26.4583	6	251.227	8.5	327.172	0.168818	1	45,2	2018	40,2450980392157	9,6078431372549	1	0	3	11
8621	0.986199	1.58063	0.591546	2.45124	1.4024	8	1	40.5	3	31.1869	0.402146	0	NA	2018	NA	NA	2	0	4	8
8649	0.668218	0.73484	0.880639	0.573786	0.714371	47.2667	15	444.313	9.63333	577.864	0.264655	1	25	2018	68,0322580645161	14,6774193548387	3	7	7	12
8650	0.794966	0.506154	0.606208	0.45857	0.591474	23.375	2	163.894	2.25	405.672	0.315917	1	24	2018	45,3214285714286	4,52380952380952	2	3	8	11
8651	0.211406	0.308205	0.281839	0.267107	0.267139	24.0909	11	188.596	7.5	258.09	0.196355	1	24,7	2018	83,5049504950495	15,1980198019802	5	6	18	7
8652	1.50637	1.36717	1.39778	1.95445	1.55644	36.2639	18	250.025	6.76389	501.675	0.248908	1	38,3	2018	34,0609756097561	6,85975609756098	3	2	21	8
8653	0.41061	0.713818	0.631774	0.239214	0.498854	7.375	2	38.5558	4.5	28.6139	0.506483	0	NA	2018	0,173913043478261	4,32065217391304	0	0	0	2
8654	1.42963	2.21238	2.3273	1.70703	1.91909	47.7059	17	385.901	10.5294	582.723	0.368692	1	29,4	2018	78,3823529411765	11,6666666666667	13	2	60	8
8655	1.52883	1.26746	0.956605	1.43028	1.29579	25.75	2	309.609	5.25	273.195	0.385188	0	28,8	2018	30,0183486238532	2,93577981651376	1	0	0	5
8656	1.65071	1.45533	1.88001	1.28348	1.56738	41.3333	3	269.185	16.8333	364.598	0.430057	1	30,7	2018	37,2545454545455	6,72727272727273	20	0	19	3
8657	0.702646	0.559158	0.747802	0.463661	0.618317	19.8571	7	173.711	3.78571	188.111	0.180251	0	24,6	2018	52,8828125	7,4609375	0	1	9	8
8658	0.605174	0.510354	0.443428	0.523224	0.520545	22.9583	6	171.066	4.33333	199.288	0.0781717	0	25	2018	32,8389261744966	2,95302013422819	0	1	33	4
8659	0.463321	0.588755	0.70807	0.314416	0.51864	32.125	2	221.695	4.375	367.912	0.102399	0	25,6	2018	24,875	2,30902777777778	0	0	2	8
8660	0.942769	1.25262	1.12104	0.883678	1.05003	33.625	4	269.729	12.5	160.18	0.527174	1	21,8	2018	70,1647058823529	8,52941176470588	13	1	146	9
8661	0.451803	0.717245	1.01705	0.253209	0.609826	13	1	118.375	8.25	65.566	0.455556	1	24,6	2018	52,8828125	7,4609375	21	1	394	20
8663	1.15526	1.21659	0.77518	1.24013	1.09679	31.5	1	188.98	18.5	76.4297	0.65	0	29,7	2018	11,8830769230769	1,61538461538462	0	0	0	0
8701	1.34928	1.34312	1.05953	1.16139	1.22833	25.375	4	312.865	4.8125	226.395	0.269664	0	39,4	2018	20,4289772727273	3,62215909090909	0	0	6	1
8703	0.606981	0.551015	0.892195	0.263901	0.578523	20.625	2	271.885	9.375	116.459	0.418989	0	15,8	2018	1,19402985074627	5,11194029850746	0	1	7	4
8704	1.67893	0.871864	0.447023	1.02721	1.00626	17.5	1	266.418	4	228.648	0.077381	0	NA	2018	NA	NA	0	0	2	6
8705	0.891655	0.542485	0.634617	0.341382	0.602535	57.3333	1	425.989	10.6667	629.128	0.0909428	1	25,1	2018	58,3630952380952	7,14285714285714	5	0	96	9
8706	1.93126	1.54957	1.37605	1.64037	1.62431	29.625	2	187.038	6	327.499	0.275389	0	37	2018	24,6343042071197	4,77346278317152	0	0	2	3
8707	0.458329	0.663314	0.71008	0.431932	0.565914	24.4583	6	262.756	5.91667	215.436	0.248421	0	37	2018	24,6343042071197	4,77346278317152	0	0	8	6
8708	0.756303	0.561084	0.541924	0.410644	0.567489	13.3333	3	248.86	6.44444	107.44	0.31258	0	53,5	2018	2,44142259414226	0,554393305439331	0	0	2	4
8709	1.64407	1.38158	1.02892	1.72293	1.44437	26.4375	4	247.992	5.625	300.021	0.265899	0	37,4	2018	25,0975609756098	3,00813008130081	0	0	3	10
8710	0.34368	0.477947	0.331862	0.562348	0.428959	22.0667	5	312.852	6.06667	228.812	0.263795	1	29,5	2018	53,8563535911602	4,66850828729282	0	1	2	5
8711	0.330525	0.246651	0.426258	0.175423	0.294714	22.1	5	319.708	5.65	228.454	0.262616	1	38,8	2018	43,5096153846154	7,74038461538461	0	1	2	4
8712	1.04161	0.900164	0.783934	1.02945	0.938791	34.3438	8	354.447	11.7812	397.034	0.187041	1	45,2	2018	40,2450980392157	9,6078431372549	4	0	25	10
8713	0.743148	0.591309	0.908961	0.276274	0.629923	22.4643	7	339.072	7.39286	320.766	0.242669	1	45,2	2018	40,2450980392157	9,6078431372549	30	0	4	10
8714	0.644727	0.718834	1.11634	0.638071	0.779492	45	8	424.865	12	583.168	0.225121	1	67,6	2018	27,5858208955224	6,58582089552239	4	0	187	8
8715	1.8026	1.1664	1.03311	1.68194	1.42101	34.1429	7	314.283	9.28571	448.85	0.227709	1	67,6	2018	27,5858208955224	6,58582089552239	1	0	166	6
8747	1.42803	1.4236	1.6995	1.24381	1.44873	2	1	0.04	1	0.0397222	1	1	28,7	2016	15,2426035502959	1,80473372781065	21	0	10	4
8749	1.03327	0.771251	0.606422	0.89528	0.826556	47.1071	7	453.737	6.14286	509.059	0.257693	0	46,5	2017	15,2199312714777	3,38487972508591	0	0	0	0
8750	0.983065	1.32661	1.29382	1.70828	1.32794	35.8333	3	248.934	5.08333	414.167	0.405893	0	40,6	2015	31,9915966386555	9,32773109243698	1	1	8	10
8751	1.74098	1.72071	2.57451	1.35835	1.84864	23.4375	4	164.646	8.875	91.3323	0.272058	1	42,5	2014	67,3897058823529	26,1397058823529	59	4	247	10
8752	0.864025	0.799974	0.721959	1.09612	0.87052	21.8125	4	118.147	5.375	165.669	0.350032	1	24,9	2015	55,1315789473684	13,1578947368421	8	3	8	7
8756	0.988877	1.07274	1.6448	0.625857	1.08307	21.4643	7	171.258	5.67857	180.577	0.436979	1	24,9	2016	55,1315789473684	13,1578947368421	10	4	10	13
8757	0.683683	0.500614	0.520389	0.537023	0.560427	64.8889	3	418.053	6.33333	570.631	0.237881	0	46,5	2016	15,2199312714777	3,38487972508591	0	0	8	3
8763	2.02407	1.52659	1.93501	1.92453	1.85255	43.5714	7	397.246	9.33333	470.536	0.250137	0	47,6	2016	22,0163043478261	4,59239130434783	3	1	27	8
8765	1.48272	1.6426	1.6309	1.84763	1.65096	34.45	5	208.624	6.85	246.198	0.105118	0	20,3	2015	51	4,12698412698413	9	4	11	6
8766	0.927827	0.960167	1.54164	0.780583	1.05255	39.4444	6	258.558	7.94444	276.871	0.267045	0	20,3	2015	51	4,12698412698413	6	1	7	6
8769	1.41088	1.54815	2.69673	0.77322	1.60725	113.333	1	696.79	95.3333	348.474	0.58906	1	23,9	2016	43,8039215686275	3,13725490196078	6	0	1	3
8793	1.39252	1.34733	1.68353	2.42404	1.71186	52.8148	9	472.702	19.7778	629.414	0.410646	1	29,4	2018	8,66	3,5	18	7	47	20
8794	0.70519	0.777765	1.00444	0.820285	0.82692	27.1667	3	222.146	6.16667	450.638	0.503554	1	25	2018	68,0322580645161	14,6774193548387	2	2	5	13
8795	0.25896	0.186738	0.315531	0.163418	0.231162	17.125	2	184.11	3.75	258.234	0.172742	0	40,6	2018	31,9915966386555	9,32773109243698	1	0	0	7
8796	0.740229	0.584023	0.582836	0.662417	0.642376	30.6667	5	309.495	5.86667	330.528	0.324401	0	46,5	2018	15,2199312714777	3,38487972508591	0	0	0	4
8797	0.187333	0.222605	0.322925	0.181419	0.22857	14.625	2	178.425	6.75	126.36	0.405293	0	48,2	2018	16,3173076923077	3,99038461538462	0	0	1	0
8798	1.9891	1.94106	1.99822	1.61672	1.88627	40	4	450.29	5.5	348.106	0.347691	0	28,3	2018	27,4532710280374	3,55140186915888	5	0	11	0
8799	0.596842	0.268963	0.30823	0.293541	0.366894	28	1	282.992	4	291.632	0.0963131	0	28,8	2018	30,0183486238532	2,93577981651376	0	0	1	2
8800	1.35238	2.16293	2.26309	1.73057	1.87724	34.5625	4	259.229	9.1875	323.145	0.329972	0	20,3	2018	51	4,12698412698413	4	4	6	4
8801	0.108318	0.24163	0.206228	0.257662	0.203459	69.5	4	458.436	12.25	471.416	0.164615	1	25,6	2018	24,875	2,30902777777778	1	0	32	11
8802	0.174889	0.179149	0.294517	0.205909	0.213616	21.0833	3	143.279	5.58333	238.434	0.157867	1	21,8	2018	70,1647058823529	8,52941176470588	3	0	29	2
8805	0.157533	0.366654	0.386498	0.346162	0.314212	2	1	10.688	1.33333	4.26824	0.577778	0	31,7	2018	17,7723076923077	1,66153846153846	0	0	0	0
8808	1.14851	0.828448	0.768905	1.0057	0.937889	62.2857	7	497.191	31.1429	684.437	0.448171	1	43,5	2018	115,222222222222	49,4444444444444	4	0	8	6
8809	1.9208	1.05126	1.22497	0.762757	1.23995	8.33333	2	73.9967	4.5	270.061	0.425466	1	36,4	2018	100,4	18,5	3	1	0	2
8811	0.762857	0.98808	0.470019	1.11363	0.833646	62.4167	4	881.27	14.5	509.556	0.454912	0	NA	2018	NA	NA	0	0	21	6
8812	0.681868	0.669067	0.545727	0.494114	0.597694	47.2	5	411.588	14.2	364.481	0.436781	0	NA	2018	0,2	10,5714285714286	9	4	45	7
8813	1.95712	0.783893	0.510578	0.786118	1.00943	34.1667	4	505.986	5.5	385.414	0.200181	0	38,4	2018	6,63247863247863	2,22222222222222	0	0	7	9
8814	0.758934	1.01612	0.718315	1.35818	0.962886	28.6111	6	434.774	3.94444	402.764	0.260663	0	35,1	2018	21,4230769230769	6,15384615384615	0	0	2	1
8815	1.20687	1.13495	0.802403	1.12342	1.06691	45.9167	3	613.513	8.08333	462.89	0.331701	0	25	2018	43,9117647058824	6,32352941176471	1	0	0	6
8816	1.68015	1.64047	1.11831	1.16195	1.40022	43.6667	1	533.67	24.3333	592.358	0.78426	0	25	2018	43,9117647058824	6,32352941176471	3	1	35	12
8817	0.863857	0.611764	0.480302	0.466775	0.605675	41.25	1	394.647	19	217.558	0.714796	1	31,2	2018	20,9545454545455	5,11363636363636	3	1	17	7
8818	0.597986	0.687104	0.689975	1.12909	0.77604	35.35	15	295.871	11.65	450.242	0.502453	1	38,3	2018	142	36,6666666666667	23	10	39	11
8819	1.56558	1.84782	2.31	1.27401	1.74935	65.2083	6	509.582	31.625	471.583	0.446681	1	43,9	2018	36,0491803278689	6,14754098360656	13	0	37	14
8821	1.66528	1.87497	2.35481	1.27696	1.79301	63.1562	8	475.459	31.8125	425.297	0.473628	1	43,9	2018	36,0491803278689	6,14754098360656	14	0	28	15
8822	1.3894	1.53252	1.78338	1.14796	1.46332	51	2	391.734	24.25	322.286	0.439171	1	74,5	2018	34,75	16,25	0	1	1	0
8825	1.5641	1.73121	1.67078	1.31428	1.57009	41.9167	3	456.434	14.5	324.733	0.527754	0	28,9	2018	20,4516129032258	5,32258064516129	3	0	22	8
8826	1.24682	1.40803	0.621598	1.31893	1.14884	33.75	1	265.985	4	374.5	0.266875	0	34,1	2018	19,703125	3,4375	0	0	0	6
8827	1.28749	0.732838	0.318289	1.54431	0.97073	46.0833	3	459.132	5	679.877	0.135526	0	34,1	2018	19,703125	3,4375	0	0	0	0
8828	1.31062	1.20421	1.09825	1.14319	1.18907	40.8	5	375.383	12.15	455.289	0.343717	1	33,8	2018	60,0281690140845	11,3380281690141	3	0	35	6
8829	0.541649	0.888125	1.015	0.939267	0.84601	43.4167	9	481.98	15.3889	545.572	0.363497	1	41,4	2018	80,5135135135135	21,3513513513514	20	5	58	2
8936	0.671479	0.616725	0.435252	0.6604	0.595964	28.625	4	422.844	6.0625	335.855	0.15394	0	39,4	2018	20,4289772727273	3,62215909090909	0	0	5	4
8937	1.2589	1.13698	1.27873	2.12878	1.45085	22.75	2	283.676	10.375	119.384	0.438535	0	15,8	2018	1,19402985074627	5,11194029850746	3	1	32	12
8938	0.676467	0.965813	1.09814	0.891475	0.907974	24.1538	13	286.753	6.67308	296.037	0.276657	1	37,5	2018	81,9506172839506	19,1975308641975	17	2	38	14
8939	0.467151	0.675863	0.424694	0.818468	0.596544	16.25	1	104.386	6.25	91.4046	0.650765	0	37	2018	24,6343042071197	4,77346278317152	0	0	2	2
8941	0.070245	0.15385	0.306263	0.0371384	0.141874	16.3333	6	149.122	2.61111	250.905	0.238429	0	29,8	2018	32,0888888888889	5,33333333333333	0	0	1	8
8944	0.322136	0.680795	1.14514	0.161927	0.5775	15.8333	3	302.175	3.41667	177.782	0.360911	0	37,4	2018	25,0975609756098	3,00813008130081	0	0	14	4
8945	1.31894	1.11112	0.645656	1.19495	1.06767	19.0833	6	263.968	7.08333	208.45	0.320467	1	32,4	2018	77,032967032967	16,9230769230769	5	9	69	4
8946	1.17068	0.961601	0.916525	1.02856	1.01934	35.0952	7	266	6.09524	406.599	0.150299	1	29,5	2018	53,8563535911602	4,66850828729282	3	0	24	9
8947	0.808108	1.15729	1.33405	1.04534	1.0862	27.5	3	464.99	8.5	250.447	0.341771	0	63,7	2018	7,67509025270758	1,96750902527076	0	0	0	0
8949	1.20174	0.821026	0.911539	0.861178	0.948869	32.0909	11	330.792	7.63636	386.232	0.40267	0	NA	2018	NA	NA	0	0	0	10
8950	1.35842	1.48865	2.27918	0.679021	1.45132	35.0625	4	486.846	8.0625	433.374	0.259778	0	36	2018	47,4433962264151	10,7075471698113	36	1	3	6
8951	0.609454	0.522533	0.583123	0.527244	0.560588	28.6667	2	513.401	11.8333	213.222	0.219356	0	32,5	2018	28,2368421052632	2,59868421052632	0	0	8	11
8952	0.47264	0.500942	0.165609	0.856355	0.498886	26.1429	7	196.828	13.8929	236.2	0.402797	1	NA	2018	NA	NA	7	6	46	11
8984	1.69214	2.01109	0.905231	1.81977	1.60706	25.375	2	242.38	5.625	293.642	0.569876	0	46,5	2015	15,2199312714777	3,38487972508591	0	0	0	0
9004	1.20263	1.17199	1.30086	1.3423	1.25444	29.4062	8	218.899	13.75	168.12	0.387961	1	30,1	2018	84,8666666666667	16	11	3	26	29
9005	0.560919	1.04045	1.16449	0.704563	0.867606	27.125	2	243.621	6	235.293	0.264145	1	28,3	2018	15,5728155339806	3,15533980582524	0	0	0	0
9006	1.52118	1.53345	1.39969	1.91139	1.59143	24.25	6	209.244	7.83333	256.394	0.371632	1	30	2018	108,909090909091	20,6818181818182	0	0	0	0
9007	1.07884	0.422132	0.525158	0.480171	0.626576	60.3333	8	541.873	19	671.647	0.319105	1	64,4	2018	17,3497536945813	5,73891625615764	23	0	2	2
9008	0.875882	1.6677	1.76469	0.813648	1.28048	34.9167	3	276.619	5.75	288.478	0.194087	0	28,8	2018	30,0183486238532	2,93577981651376	4	0	16	8
9009	0.276441	0.36645	0.431886	0.175209	0.312496	17.5	2	130.845	4.625	193.216	0.148156	0	25,6	2018	26,5593869731801	2,47126436781609	14	2	21	9
9010	0.290996	0.577643	0.420327	0.640679	0.482411	2.75	2	28.2467	0.875	33.5174	0.15	0	23,9	2018	43,8039215686275	3,13725490196078	0	0	15	7
9012	1.17054	1.31126	0.89376	1.37359	1.18729	22.5	2	243.544	5.5	211.176	0.429379	1	21,8	2018	70,1647058823529	8,52941176470588	3	2	9	2
9017	0.647643	0.680793	0.420599	0.93058	0.669904	22.5	1	141.076	1	287.756	0.0661376	0	28,3	2018	12,0780911062907	1,97396963123644	0	0	0	0
9022	0.975051	1.37477	1.17427	0.755038	1.06978	10.5625	4	73.6855	3.3125	108.699	0.29238	1	29	2018	59,25	6,9140625	3	1	26	4
9023	0.330837	0.301207	0.45848	0.0992343	0.29744	19.8	5	225.052	4	187.522	0.22214	0	37	2018	24,6343042071197	4,77346278317152	0	0	2	6
9024	2.03811	0.854623	0.716902	0.941266	1.13773	27.4167	4	400.21	4.83333	354.462	0.256227	0	37	2018	24,6343042071197	4,77346278317152	2	0	13	8
9025	0.27182	0.198905	0.308163	0.140252	0.229785	18.1875	4	224.794	2.75	202.721	0.352388	0	29,5	2018	53,8563535911602	4,66850828729282	0	0	2	0
9026	1.0965	0.87617	0.900216	0.822503	0.923848	26.5	4	171.951	12.25	89.4268	0.448608	0	37,4	2018	25,0975609756098	3,00813008130081	6	0	41	5
9027	1.52054	1.36652	1.35836	1.52088	1.44157	19.1786	7	297.223	5.5	296.076	0.236297	0	63,7	2018	7,67509025270758	1,96750902527076	0	0	0	6
9033	2.16745	1.97761	2.02842	1.14081	1.82857	32.3333	3	283.931	19	286.842	0.417637	1	NA	2018	0,191176470588235	6,32352941176471	0	0	2	2
9035	1.44115	1.77855	2.10514	1.08668	1.60288	52.0833	4	478.323	29.9167	503.133	0.608327	1	26,6	2018	24,5106382978723	3,40425531914894	7	2	111	10
9037	1.19657	0.948945	0.726996	0.870472	0.935747	8.625	2	124.791	4.875	119.705	0.606908	0	NA	2018	NA	NA	1	0	399	6
9038	0.799423	0.766692	0.985046	0.885214	0.859094	46.3333	15	427.102	18.3556	670.15	0.553669	1	41,7	2018	120,772727272727	42,5	0	0	0	0
9040	1.25969	1.6402	2.00484	1.14213	1.51172	43.5	4	492.213	21.6667	473.369	0.777287	1	22,5	2018	49,7857142857143	10,1785714285714	5	0	133	9
9041	1.13555	1.02806	0.996387	1.11325	1.06831	41.625	10	325.988	17.25	452.158	0.327958	1	32,1	2018	107,47619047619	25,2380952380952	22	4	54	10
9108	0.420783	0.52295	0.556834	0.948687	0.612314	56.4667	15	485.837	26.1667	512.37	0.378559	1	29,4	2018	8,66	3,5	46	7	137	15
9109	0.826143	1.04224	0.887411	1.38381	1.0349	46	3	485.134	17.5833	355.889	0.187595	1	25	2018	68,0322580645161	14,6774193548387	8	11	40	8
9110	0.767566	0.910117	0.484487	1.30184	0.866003	44.1667	2	392.895	4.33333	568.098	0.403763	0	21,2	2017	94,2058823529412	12,0588235294118	0	0	0	0
9111	1.09898	0.910936	0.757182	1.00155	0.942162	39	10	292.149	20.65	197.917	0.377463	1	40,6	2018	31,9915966386555	9,32773109243698	37	10	137	17
9112	1.53129	1.29379	1.22819	1.6976	1.43771	36.6591	11	311.782	9.06818	470.754	0.43627	1	29,4	2018	78,3823529411765	11,6666666666667	3	3	9	4
9113	1.36934	0.977659	1.23401	0.818332	1.09984	51.25	4	469.353	14.9167	551.687	0.231226	1	28,7	2018	15,2426035502959	1,80473372781065	2	1	12	2
9114	0.355264	0.279454	0.375999	0.247847	0.314641	14.0833	3	196.323	2.16667	202.044	0.254227	0	33	2018	29,9651162790698	3,51744186046512	1	0	3	1
9115	0.480043	0.881485	1.0157	0.673883	0.762778	48.625	2	337.913	13.375	496.415	0.21659	0	26,5	2018	18,1794871794872	1,79487179487179	0	0	0	4
9144	2.05512	1.40413	0.911971	2.0211	1.59808	18.3125	4	232.597	4.625	170.757	0.149364	0	39,4	2018	20,4289772727273	3,62215909090909	1	0	0	0
9145	0.176249	0.378538	0.376302	0.258125	0.297304	18	3	192.66	3.25	188.942	0.146807	0	40,1	2018	21,1288209606987	4,29039301310044	0	0	0	2
9146	0.79581	0.340742	0.470681	0.275913	0.470787	15.1111	3	466.414	5.11111	164.912	0.598901	0	37	2018	24,6343042071197	4,77346278317152	0	0	0	7
9147	0.642869	0.859763	0.717071	2.35749	1.1443	26.7292	12	380.768	7.39583	390.834	0.312599	1	29,6	2018	89,8962264150943	17,7358490566038	17	2	101	6
9149	1.52897	1.35257	1.2768	1.28598	1.36108	36.225	10	460.675	11.275	371.833	0.300445	1	67,6	2018	27,5858208955224	6,58582089552239	0	0	9	8
9150	1.10887	1.43579	1.57532	1.3924	1.3781	30.375	6	415.286	9.875	376.883	0.234798	1	67,6	2018	27,5858208955224	6,58582089552239	4	0	75	6
9151	0.199679	0.408811	0.153069	0.944916	0.426619	62.4167	3	398.443	26.3333	467.977	0.595016	1	NA	2018	NA	NA	37	3	103	26
9172	0.620862	0.643077	0.693481	0.563576	0.630249	44.75	4	364.589	20.6667	563.251	0.472751	1	29,6	2018	89,8333333333333	17,5	0	0	1	7
9173	0.67841	0.813388	1.01499	0.537445	0.761058	33	4	255.969	15.125	402.426	0.487133	1	29,6	2018	89,8333333333333	17,5	0	0	1	8
9174	0.610382	0.662791	0.831862	0.602516	0.676888	51.2188	16	437.857	14.4531	776.737	0.380245	1	31,4	2018	131,428571428571	26,4285714285714	10	7	53	12
9175	1.11478	0.913832	0.96447	1.26393	1.06425	32.7115	13	303.358	11.5962	461.954	0.393354	1	43,8	2018	103,25	36,875	0	2	6	7
9176	0.860722	1.3	1.09615	0.982837	1.05993	42	4	287.256	9.9375	491.362	0.593061	0	37,2	2018	31,7384615384615	7,46153846153846	1	0	16	11
9177	1.19311	1.28903	0.748047	1.24244	1.11816	48.25	1	320.825	6	600.485	0.242355	0	20,4	2018	47,5245901639344	5,40983606557377	3	0	5	6
9178	1.27358	0.893296	1.06409	0.942256	1.04331	25.25	2	454.471	6.5	297.184	0.359404	0	27	2018	46,75	6,45833333333333	0	0	5	7
9179	1.57176	1.38283	1.3241	1.35195	1.40766	42.4167	9	395.595	14.9167	419.419	0.547493	1	40,1	2018	42,7021276595745	21,7021276595745	2	1	3	3
9194	0.351036	0.31391	0.447235	0.203752	0.328983	64.8571	7	568.323	23.4762	662.749	0.323131	1	36,4	2018	100,4	18,5	3	0	13	6
9195	1.29712	1.56765	1.27431	1.20252	1.3354	51.2222	6	523.993	28.1111	456.096	0.531739	1	36,4	2018	100,4	18,5	13	2	49	13
9197	0.784582	0.731464	0.83264	1.16967	0.879588	66.0909	11	517.285	28.0303	708.992	0.405893	1	36,6	2018	126	32,1875	13	8	47	16
[truncated: 234 more rows]
